# Supplementary material for: Simple Phenotypic Sweeps Hide Complex Genetic Changes in Populations
Source: Genome Biol Evol. 2015 Jan 13;7(2):531–44. doi: 10.1093/gbe/evv004 (PMC4350175; doi:10.1093/gbe/evv004)
Supplement: Supplementary Data [file supp_evv004_Supplementary_Table_1-Final.xlsx]

## Sheet: Table S1
Ancestral (BW2952) genome position	Day 7	Day 10	Day 14	Day 20	Day 22	Day 28	Day 40	Day 45	Day 50	Day 56	Day 60	shared in samples	codon change	Amino acid change	Mutation Type	Gene/region	Gene/allelic name	Function
286	0	0.07	0	0	0	0	0	0	0	0	0	1	nc	NA	ncSNP	NA	NA	NA
301	0	0	0.013	0	0.014	0	0	0.02	0	0	0	3	NA	NA	S-indel	NA	NA	NA
434	0	0	0	0.021	0	0	0	0	0	0	0	1	GTG/GGG	V/G	nsSNP	BWG_0002	thrA	fused aspartokinase I and homoserine dehydrogenase I
439	0.01	0	0.013	0	0	0	0	0	0	0	0	2	ACC/CCC	T/P	nsSNP	BWG_0002	thrA	fused aspartokinase I and homoserine dehydrogenase I
588	0	0	0	0	0	0	0	0.01	0	0	0	1	GGG/GGA	G/G	sSNP	BWG_0002	thrA	fused aspartokinase I and homoserine dehydrogenase I
907	0	0.012	0	0	0	0	0	0	0	0	0	1	ACC/CCC	T/P	nsSNP	BWG_0002	thrA	fused aspartokinase I and homoserine dehydrogenase I
938	0	0.011	0	0	0	0	0	0	0	0	0	1	GTG/GGG	V/G	nsSNP	BWG_0002	thrA	fused aspartokinase I and homoserine dehydrogenase I
1538	0	0	0.024	0	0	0	0	0	0	0	0	1	GTG/GGG	V/G	nsSNP	BWG_0002	thrA	fused aspartokinase I and homoserine dehydrogenase I
1545	0	0	0.013	0	0	0	0	0	0	0	0	1	GGT/GGG	G/G	sSNP	BWG_0002	thrA	fused aspartokinase I and homoserine dehydrogenase I
2155	0	0.013	0	0	0	0	0	0	0	0	0	1	ACC/CCC	T/P	nsSNP	BWG_0002	thrA	fused aspartokinase I and homoserine dehydrogenase I
4668	0.012	0	0	0	0	0	0	0	0	0	0	1	GTG/GGG	V/G	nsSNP	BWG_0004	thrC	threonine synthase
5439	0	0	0.016	0	0	0	0	0	0	0	0	1	CAC/CCC	H/P	nsSNP	BWG_0005	yaaX	hypothetical protein
10754	0	0.011	0	0	0	0	0	0	0	0	0	1	ACC/CCC	G/G	sSNP	BWG_0011	yaaW	hypothetical protein
12831	0	0	0	0.012	0	0	0	0	0	0	0	1	GGT/GGG	G/G	sSNP	BWG_0013	dnaK	chaperone Hsp70, co-chaperone with DnaJ
12839	0	0	0	0.021	0	0	0	0	0	0	0	1	CAC/CCC	H/P	nsSNP	BWG_0013	dnaK	chaperone Hsp70, co-chaperone with DnaJ
14998	0	0	0	0	0.016	0	0	0	0	0	0	1	GGT/GGG	G/G	sSNP	BWG_0014	dnaJ	chaperone Hsp40, co-chaperone with DnaK
17050	0	0	0.011	0	0	0	0	0	0	0	0	1	nc	NA	ncSNP	NA	NA	NA
18264	0	0	0	0.013	0	0	0	0	0	0	0	1	GTG/GGG	V/G	nsSNP	BWG_0017	nhaA	sodium-proton antiporter
19645	0.026	0.02	0	0	0	0	0	0	0	0	0.037	3	nc	NA	ncSNP	NA	NA	NA
21561	0	0	0	0.015	0	0	0	0	0	0	0	1	GTG/GGG	V/G	nsSNP	BWG_0023	ribF	bifunctional riboflavin kinase/FAD synthetase
22048	0	0	0	0	0	0	0	0.015	0	0	0	1	CTG/CTA	L/L	sSNP	BWG_0023	ribF	bifunctional riboflavin kinase/FAD synthetase
23795	0	0	0	0.011	0	0	0	0	0	0	0	1	ACC/CCC	T/P	nsSNP	BWG_0024	ileS	isoleucyl-tRNA synthetase
31371	0.012	0	0	0	0	0	0	0	0	0	0	1	CGT/CGG	R/R	sSNP	BWG_0031	carB	carbamoyl-phosphate synthase large subunit
32948	0	0.011	0	0	0	0	0	0	0	0	0	1	CCG/CAG	P/Q	nsSNP	BWG_0031	carB	carbamoyl-phosphate synthase large subunit
32954	0.024	0	0	0	0	0	0	0	0	0	0	1	GTG/GGG	V/G	nsSNP	BWG_0031	carB	carbamoyl-phosphate synthase large subunit
33419	0	0	0	0.012	0	0	0	0	0	0	0	1	GTG/GGG	V/G	nsSNP	BWG_0031	carB	carbamoyl-phosphate synthase large subunit
33689	0	0	0.011	0	0	0	0	0	0	0	0	1	GTG/GGG	V/G	nsSNP	BWG_0031	carB	carbamoyl-phosphate synthase large subunit
34111	0	0.017	0	0	0	0	0.012	0	0.012	0	0	3	NA	NA	S-indel	NA	NA	NA
35917	0	0	0	0.023	0	0	0	0	0	0	0	1	ACC/CCC	G/G	sSNP	BWG_0034	caiD	crotonobetainyl CoA hydratase
36791	0	0	0	0.031	0	0	0	0	0	0	0	1	CAC/CCC	V/G	nsSNP	BWG_0035	caiC	putative crotonobetaine CoA ligase:carnitine CoA ligase
37338	0	0	0	0	0	0	0	0	0.011	0	0	1	GGT/GGG	T/P	nsSNP	BWG_0035	caiC	putative crotonobetaine CoA ligase:carnitine CoA ligase
38643	0	0	0.014	0	0	0	0	0	0	0	0	1	GTC/GGC	D/A	nsSNP	BWG_0036	caiB	crotonobetainyl CoA:carnitine CoA transferase
39250	0	0	0	0	0.031	0	0	0	0	0	0	1	GTA/TTA	Y/*	nsSNP	BWG_0037	caiA	crotonobetaine reductase subunit II, FAD-binding
41580	0	0	0.012	0	0	0	0	0	0	0	0	1	GGT/GGG	T/P	nsSNP	BWG_0038	caiT	putative transporter
44824	0	0	0.015	0	0	0	0	0	0	0	0	1	TCA/TCC	S/S	sSNP	BWG_0041	fixC	putative oxidoreductase with FAD/NAD(P)-binding domain
45353	0	0.011	0	0	0	0	0	0	0	0	0	1	ACC/CCC	T/P	nsSNP	BWG_0041	fixC	putative oxidoreductase with FAD/NAD(P)-binding domain
45629	0	0.011	0	0	0	0	0	0	0	0	0	1	GTG/GGG	V/G	nsSNP	BWG_0042	fixX	putative 4Fe-4S ferredoxin-type protein
47593	0	0	0.014	0	0	0	0	0	0	0	0	1	GGT/GGG	G/G	sSNP	BWG_0044	kefF	flavoprotein subunit for the KefC potassium efflux system
48352	0	0	0.012	0	0	0	0	0	0	0	0	1	GTG/GGG	V/G	nsSNP	BWG_0045	kefC	potassium:proton antiporter
49331	0	0.01	0	0	0	0	0	0	0	0	0	1	GGT/GGG	G/G	sSNP	BWG_0045	kefC	potassium:proton antiporter
50473	0	0	0	0	0	0	0	0	0	0	0.02	1	ACC/CCC	G/G	sSNP	BWG_0047	apaH	diadenosine tetraphosphatase
53055	0.012	0	0	0	0	0	0	0	0	0	0	1	CAC/CCC	V/G	nsSNP	BWG_0050	pdxA	4-hydroxy-L-threonine phosphate dehydrogenase, NAD-dependent
53124	0	0.013	0	0	0	0	0	0	0	0	0	1	CAC/CCC	V/G	nsSNP	BWG_0050	pdxA	4-hydroxy-L-threonine phosphate dehydrogenase, NAD-dependent
53230	0	0	0.011	0	0	0	0	0	0	0	0	1	GGA/GGG	S/P	nsSNP	BWG_0050	pdxA	4-hydroxy-L-threonine phosphate dehydrogenase, NAD-dependent
54212	0.016	0	0.014	0	0	0	0	0	0	0	0	2	CAC/CCC	V/G	nsSNP	BWG_0051	surA	peptidyl-prolyl cis-trans isomerase (PPIase)
56496	0	0	0	0.01	0	0	0	0	0	0	0	1	CAC/CCC	V/G	nsSNP	BWG_0052	imp	exported protein required for envelope biosynthesis and integrity
57535	0	0.01	0	0	0	0	0	0	0	0	0	1	ACT/CCT	T/P	nsSNP	BWG_0053	djlA	DnaJ-like protein, membrane anchored
61962	0.017	0	0	0	0	0	0	0	0	0	0	1	GGT/GGG	T/P	nsSNP	BWG_0055	hepA	RNA polymerase-associated helicase protein (ATPase and RNA polymerase recycling factor)
64636	0	0	0	0.014	0	0	0	0	0	0	0	1	GTG/GGG	H/P	nsSNP	BWG_0056	polB	DNA polymerase II
65018	0.013	0	0.013	0	0	0	0	0	0	0	0	2	CCA/CCC	W/G	nsSNP	BWG_0056	polB	DNA polymerase II
65028	0	0.017	0	0.025	0	0	0	0	0	0	0	2	ACT/CCT	S/R	nsSNP	BWG_0056	polB	DNA polymerase II
67758	0	0	0	0	0	0	0	0	0	0	0.01	1	ACC/CCC	G/G	sSNP	BWG_0058	araA	L-arabinose isomerase
71501	0	0	0	0	0	0	0	0	0	0	0.013	1	AGC/ATC	S/I	nsSNP	BWG_0061	yabI	conserved inner membrane protein
72062	0	0.013	0	0	0	0	0	0	0	0	0	1	CAC/CCC	H/P	nsSNP	BWG_0061	yabI	conserved inner membrane protein
77559	0	0	0	0.012	0	0	0	0	0	0	0	1	nc	NA	ncSNP	NA	NA	NA
80149	0	0	0.015	0	0	0	0	0	0	0	0	1	GGT/GGG	T/P	nsSNP	BWG_0068	leuC	3-isopropylmalate isomerase subunit, dehydratase component
81717	0	0.013	0	0	0	0	0	0	0	0	0	1	CCA/CCC	W/G	nsSNP	BWG_0069	leuB	3-isopropylmalate dehydrogenase
81840	0	0	0	0	0	0	0	0	0	0	0.011	1	GGT/GGG	T/P	nsSNP	BWG_0069	leuB	3-isopropylmalate dehydrogenase
82724	0	0	0	0.019	0	0	0	0	0	0	0	1	GGT/GGG	T/P	nsSNP	BWG_0070	leuA	2-isopropylmalate synthase
82898	0	0	0	0	0	0	0	0	0	0	0.039	1	GAC/GAA	V/F	nsSNP	BWG_0070	leuA	2-isopropylmalate synthase
83370	0	0	0	0.019	0	0	0	0	0	0	0	1	ACC/CCC	G/G	sSNP	BWG_0070	leuA	2-isopropylmalate synthase
83879	0	0	0	0	0	0	0	0	0	0	0.052	1	nc	NA	ncSNP	NA	NA	NA
93682	0	0	0.011	0	0	0	0	0	0	0	0	1	GTG/GGG	V/G	nsSNP	BWG_0080	murE	UDP-N-acetylmuramoyl-L-alanyl-D-glutamate:meso- diaminopimelate ligase
93966	0	0	0	0	0	0	0	0	0	0	0.011	1	AAC/CAC	N/H	nsSNP	BWG_0080	murE	UDP-N-acetylmuramoyl-L-alanyl-D-glutamate:meso- diaminopimelate ligase
94225	0	0.013	0	0	0	0	0	0	0	0	0	1	GTG/GGG	V/G	nsSNP	BWG_0080	murE	UDP-N-acetylmuramoyl-L-alanyl-D-glutamate:meso- diaminopimelate ligase
95368	0	0	0	0.011	0	0	0	0	0	0	0	1	TCA/TCC	S/S	sSNP	BWG_0081	murF	UDP-N-acetylmuramoyl-tripeptide:D-alanyl-D- alanine ligase
96062	0	0	0	0	0	0	0.039	0.041	0	0	0	2	TAT/TGT	Y/C	nsSNP	BWG_0082	mraY	phospho-N-acetylmuramoyl-pentapeptide transferase
96076	0	0	0	0	0	0	0	0.01	0	0	0	1	GCC/ACC	A/T	nsSNP	BWG_0082	mraY	phospho-N-acetylmuramoyl-pentapeptide transferase
96683	0	0	0	0	0.02	0	0	0	0	0	0	1	TTG/TGG	L/W	nsSNP	BWG_0082	mraY	phospho-N-acetylmuramoyl-pentapeptide transferase
98490	0	0	0	0.011	0	0	0	0	0	0	0	1	GTG/GGG	V/G	nsSNP	BWG_0084	ftsW	integral membrane protein involved in stabilizing FstZ ring during cell division
99690	0	0	0.027	0	0	0	0	0	0	0	0	1	GGT/GGG	G/G	sSNP	BWG_0085	murG	N-acetylglucosaminyl transferase
100591	0	0	0	0.012	0	0	0	0	0	0	0	1	ACC/CCC	T/P	nsSNP	BWG_0085	murG	N-acetylglucosaminyl transferase
104132	0	0.013	0	0	0	0	0	0	0	0	0	1	GTG/GGG	V/G	nsSNP	BWG_0089	ftsA	ATP-binding cell division protein involved in recruitment of FtsK to Z ring
105411	0	0	0	0.011	0	0	0	0	0	0	0	1	GGT/GGG	G/G	sSNP	BWG_0090	ftsZ	GTP-binding tubulin-like cell division protein
105585	0	0	0.014	0	0	0	0	0	0	0	0	1	GGT/GGG	G/G	sSNP	BWG_0090	ftsZ	GTP-binding tubulin-like cell division protein
107533	0	0	0	0.013	0	0	0	0	0	0	0	1	nc	NA	ncSNP	NA	NA	NA
109933	0	0	0	0.018	0	0	0	0	0	0	0	1	GGT/GGG	G/G	sSNP	BWG_0093	secA	preprotein translocase subunit, ATPase
111194	0	0.015	0	0	0	0	0	0	0	0	0	1	GTG/GGG	V/G	nsSNP	BWG_0094	mutT	nucleoside triphosphate pyrophosphohydrolase, marked preference for dGTP
112087	0	0.013	0	0	0	0	0	0	0	0	0	1	CAC/CCC	V/G	nsSNP	BWG_0096	yacF	hypothetical protein
115812	0	0	0	0.013	0.014	0	0	0	0	0	0	2	ACC/CCC	G/G	sSNP	BWG_0100	hofB	conserved protein with nucleoside triphosphate hydrolase domain
118812	0	0.011	0	0	0	0	0	0	0	0	0	1	ACA/ACC	T/T	sSNP	BWG_0103	ampD	N-acetyl-anhydromuranmyl-L-alanine amidase
119383	0	0	0	0	0.057	0	0	0	0	0	0	1	GTG/GGG	V/G	nsSNP	BWG_0104	ampE	putative inner membrane protein
120298	0	0.019	0	0	0	0	0	0	0	0	0.011	2	CAC/CCC	V/G	nsSNP	BWG_0105	aroP	aromatic amino acid transporter
121172	0	0	0	0	0	0	0	0	0	0	0.017	1	GGT/GGG	T/P	nsSNP	BWG_0105	aroP	aromatic amino acid transporter
122297	0	0	0.019	0	0	0	0	0	0	0	0	1	GGT/GGG	G/G	sSNP	BWG_0106	pdhR	DNA-binding transcriptional dual regulator
125816	0.024	0.02	0.018	0.029	0.024	0.024	0.029	0.02	0.017	0.016	0.022	11	AAA/AAG	K/K	sSNP	BWG_0108	aceF	pyruvate dehydrogenase, dihydrolipoyltransacetylase component E2
125819	0.014	0.012	0.015	0.026	0.026	0.021	0.022	0.02	0.015	0.013	0.018	11	GCC/GCT	A/A	sSNP	BWG_0108	aceF	pyruvate dehydrogenase, dihydrolipoyltransacetylase component E2
125835	0	0	0	0	0	0	0	0	0.016	0	0.01	2	TCT/GCT	S/A	nsSNP	BWG_0108	aceF	pyruvate dehydrogenase, dihydrolipoyltransacetylase component E2
125849	0	0	0	0	0	0	0	0.021	0.014	0	0	2	GGT/GGC	G/G	sSNP	BWG_0108	aceF	pyruvate dehydrogenase, dihydrolipoyltransacetylase component E2
126074	0	0	0	0	0.014	0	0	0	0.011	0	0.011	3	GTT/GTG	V/V	sSNP	BWG_0108	aceF	pyruvate dehydrogenase, dihydrolipoyltransacetylase component E2
126080	0	0	0.011	0	0.012	0	0	0	0	0	0.015	3	GAT/GAC	D/D	sSNP	BWG_0108	aceF	pyruvate dehydrogenase, dihydrolipoyltransacetylase component E2
126359	0	0	0	0	0.011	0	0.012	0	0	0	0	2	ACT/ACC	T/T	sSNP	BWG_0108	aceF	pyruvate dehydrogenase, dihydrolipoyltransacetylase component E2
126377	0	0	0	0	0	0	0.017	0	0	0	0	1	GTG/GTT	V/V	sSNP	BWG_0108	aceF	pyruvate dehydrogenase, dihydrolipoyltransacetylase component E2
126383	0	0	0	0.038	0	0.017	0	0	0	0	0	2	GAC/GAT	D/D	sSNP	BWG_0108	aceF	pyruvate dehydrogenase, dihydrolipoyltransacetylase component E2
126391	0	0	0	0	0	0	0	0	0	0	0.022	1	GCC/GAC	A/D	nsSNP	BWG_0108	aceF	pyruvate dehydrogenase, dihydrolipoyltransacetylase component E2
126404	0	0	0	0	0.108	0.058	0.087	0.057	0	0	0.062	5	TCA/TCG	S/S	sSNP	BWG_0108	aceF	pyruvate dehydrogenase, dihydrolipoyltransacetylase component E2
126449	0.016	0	0	0	0	0	0	0	0	0	0	1	GCG/GCT	A/A	sSNP	BWG_0108	aceF	pyruvate dehydrogenase, dihydrolipoyltransacetylase component E2
127364	0	0	0.018	0	0	0	0	0	0	0	0	1	GGT/GGG	G/G	sSNP	BWG_0108	aceF	pyruvate dehydrogenase, dihydrolipoyltransacetylase component E2
129638	0	0	0	0.026	0	0	0	0	0	0	0	1	CAC/CCC	V/G	nsSNP	BWG_0110	yacH	hypothetical protein
131887	0.015	0.014	0	0	0	0	0	0	0	0	0	2	ACC/CCC	T/P	nsSNP	BWG_0111	acnB	bifunctional aconitate hydratase 2/2-methylisocitrate dehydratase
133098	0	0	0.027	0	0	0	0	0	0	0	0	1	GGT/GGG	G/G	sSNP	BWG_0111	acnB	bifunctional aconitate hydratase 2/2-methylisocitrate dehydratase
133967	0	0	0	0.02	0	0	0	0	0	0	0	1	GTG/GGG	V/G	nsSNP	BWG_0111	acnB	bifunctional aconitate hydratase 2/2-methylisocitrate dehydratase
137408	0.011	0	0	0	0	0	0	0	0	0	0	1	GGT/GGG	G/G	sSNP	BWG_0116	cueO	multicopper oxidase (laccase)
137480	0	0	0	0	0	0	0	0	0	0	0.011	1	CAA/CAC	Q/H	nsSNP	BWG_0116	cueO	multicopper oxidase (laccase)
137560	0	0	0.022	0	0	0	0	0	0	0	0	1	GTG/GGG	V/G	nsSNP	BWG_0116	cueO	multicopper oxidase (laccase)
137735	0	0	0.015	0	0	0	0	0	0	0	0	1	GGT/GGG	G/G	sSNP	BWG_0116	cueO	multicopper oxidase (laccase)
145632	0	0.016	0.022	0	0	0	0	0	0	0	0	2	ACC/CCC	T/P	nsSNP	BWG_0123	yadE	putative polysaccharide deacetylase lipoprotein
148849	0	0.016	0	0	0	0	0	0	0	0	0	1	CAC/CCC	V/G	nsSNP	BWG_0127	panB	3-methyl-2-oxobutanoate hydroxymethyltransferase
149398	0	0	0	0.011	0	0	0	0	0	0	0	1	GTG/GGG	H/P	nsSNP	BWG_0127	panB	3-methyl-2-oxobutanoate hydroxymethyltransferase
149432	0	0.017	0	0	0	0	0	0	0	0	0	1	GGT/GGG	T/P	nsSNP	BWG_0127	panB	3-methyl-2-oxobutanoate hydroxymethyltransferase
151655	0	0.065	0	0	0	0	0	0	0	0	0.018	2	TGC/GGC	A/A	sSNP	BWG_0130	yadL	putative fimbrial-like adhesin protein
154320	0	0	0	0	0.01	0	0	0	0	0	0	1	GAC/GCC	V/G	nsSNP	BWG_0132	htrE	putative outer membrane usher protein
157867	0.014	0	0	0	0	0	0	0	0	0	0	1	CAC/CCC	V/G	nsSNP	BWG_0136	pcnB	poly(A) polymerase I
158920	0	0.011	0	0	0	0	0	0	0	0	0	1	CAC/CCC	V/G	nsSNP	BWG_0136	pcnB	poly(A) polymerase I
159720	0	0.01	0	0	0	0	0	0	0	0	0	1	CAC/CCC	V/G	nsSNP	BWG_0137	yadB	glutamyl-Q tRNA(Asp) synthetase
160250	0	0	0.012	0	0	0	0	0	0	0	0	1	ACC/CCC	G/G	sSNP	BWG_0138	dksA	DNA-binding transcriptional regulator of rRNA transcription, DnaK suppressor protein
161585	0	0.011	0	0	0	0	0	0	0	0	0	1	CAC/CCC	V/G	nsSNP	BWG_0140	ligT	2'-5' RNA ligase
161941	0	0	0.011	0	0	0	0	0	0	0	0	1	TGG/GGG	P/P	sSNP	BWG_0140	ligT	2'-5' RNA ligase
165520	0	0.01	0	0	0	0	0	0	0	0	0	1	GGT/GGG	G/G	sSNP	BWG_0142	mrcB	fused glycosyl transferase and transpeptidase
170547	0	0	0.012	0	0	0	0	0	0	0	0	1	GGT/GGG	G/G	sSNP	BWG_0144	fhuC	iron-hydroxamate transporter subunit
171799	0	0.017	0	0	0	0	0	0	0	0	0	1	GGT/GGG	G/G	sSNP	BWG_0146	fhuB	fused iron-hydroxamate transporter subunits of ABC superfamily: membrane components
173113	0	0	0	0.011	0	0	0	0	0	0	0	1	GGT/GGG	G/G	sSNP	BWG_0146	fhuB	fused iron-hydroxamate transporter subunits of ABC superfamily: membrane components
175590	0	0.021	0	0	0	0	0	0	0	0	0	1	GTG/GGG	V/G	nsSNP	BWG_0148	clcA	chloride channel, voltage-gated
182172	0	0	0	0.011	0	0	0	0	0	0	0	1	GGT/GGG	G/G	sSNP	BWG_0154	degP	serine endoprotease (protease Do), membrane-associated
182719	0	0	0	0	0	0	0	0	0	0	0.013	1	GGT/GGG	G/G	sSNP	BWG_0155	cdaR	DNA-binding transcriptional activator
184638	0	0.012	0	0	0	0	0	0	0	0	0	1	CAC/CCC	V/G	nsSNP	BWG_0157	yaeI	putative phosphatase
185060	0	0	0.011	0	0	0	0	0	0	0	0	1	TGA/GGA	S/S	sSNP	BWG_0157	yaeI	putative phosphatase
185113	0	0	0	0.014	0	0	0	0	0	0	0	1	nc	NA	ncSNP	NA	NA	NA
185786	0	0.011	0	0	0	0	0	0	0	0	0	1	CAC/CCC	V/G	nsSNP	BWG_0158	dapD	2,3,4,5-tetrahydropyridine-2-carboxylate N-succinyltransferase
186475	0.014	0	0	0	0	0	0	0	0	0	0	1	ACA/CCA	C/W	nsSNP	BWG_0159	glnD	uridylyltransferase
190800	0	0	0	0.011	0	0	0	0	0	0	0	1	nc	NA	ncSNP	NA	NA	NA
193479	0	0.016	0	0	0	0	0	0	0	0	0	1	nc	NA	ncSNP	NA	NA	NA
196900	0	0	0	0	0.024	0	0	0	0	0	0	1	GTT/GGT	V/G	nsSNP	BWG_0168	rseP	zinc metallopeptidase
196933	0	0.011	0	0	0	0	0	0	0	0	0	1	GTG/GGG	V/G	nsSNP	BWG_0168	rseP	zinc metallopeptidase
197079	0	0	0.011	0	0	0	0	0	0	0	0	1	ACC/CCC	T/P	nsSNP	BWG_0168	rseP	zinc metallopeptidase
198591	0	0.011	0	0	0	0	0	0	0	0	0	1	GAC/GGC	D/G	nsSNP	BWG_0169	bamA	hypothetical protein
204218	0	0	0	0.011	0	0	0	0	0	0	0	1	GTG/GGG	V/G	nsSNP	BWG_0174	lpxB	tetraacyldisaccharide-1-P synthase
204266	0	0	0	0.02	0	0	0	0	0	0	0	1	GTG/GGG	V/G	nsSNP	BWG_0174	lpxB	tetraacyldisaccharide-1-P synthase
204439	0	0	0	0	0	0	0	0	0	0	0.011	1	ATC/CTC	I/L	nsSNP	BWG_0174	lpxB	tetraacyldisaccharide-1-P synthase
206637	0	0	0.011	0	0	0	0	0	0	0	0	1	ACC/GCC	T/A	nsSNP	BWG_0176	dnaE	DNA polymerase III alpha subunit
207967	0	0	0.012	0	0	0	0	0	0	0	0	1	GTG/GGG	V/G	nsSNP	BWG_0176	dnaE	DNA polymerase III alpha subunit
209612	0	0.014	0	0	0	0	0	0	0	0	0	1	nc	NA	ncSNP	NA	NA	NA
210872	0	0.011	0	0	0	0	0	0	0	0	0	1	ACC/CCC	T/P	nsSNP	BWG_0178	ldcC	lysine decarboxylase 2, constitutive
211053	0	0	0	0.012	0	0	0	0	0	0	0	1	GTG/GGG	V/G	nsSNP	BWG_0178	ldcC	lysine decarboxylase 2, constitutive
213199	0.011	0	0	0	0	0	0	0	0	0	0	1	TCA/TCC	S/S	sSNP	BWG_0180	tilS	tRNA(Ile)-lysidine synthetase
213343	0	0	0	0.011	0	0	0	0	0	0	0	1	AGT/AGG	S/R	nsSNP	BWG_0180	tilS	tRNA(Ile)-lysidine synthetase
213555	0	0	0.024	0	0	0	0	0	0	0	0	1	GTA/GGA	V/G	nsSNP	BWG_0180	tilS	tRNA(Ile)-lysidine synthetase
215272	0	0	0.011	0	0	0	0	0	0	0	0	1	GTG/GGG	V/G	nsSNP	BWG_0185	nlpE	lipoprotein involved with copper homeostasis and adhesion
219902	0	0	0	0.013	0	0	0	0	0	0	0	1	TGC/GGC	A/A	sSNP	BWG_0189	rcsF	putative outer membrane protein, signal
221181	0	0	0	0.01	0	0	0	0	0	0	0	1	CAC/CCC	V/G	nsSNP	BWG_0191	metI	DL-methionine transporter subunit
221588	0	0.015	0	0	0	0	0	0	0	0	0	1	ACG/CCG	R/R	sSNP	BWG_0191	metI	DL-methionine transporter subunit
223364	0	0	0.013	0	0	0	0	0	0	0	0	1	GAC/GCC	D/A	nsSNP	BWG_0193	gmhB	D,D-heptose 1,7-bisphosphate phosphatase
231133	0	0	0.014	0	0	0	0	0	0	0	0	1	ACC/CCC	T/P	nsSNP	BWG_0196	yafD	hypothetical protein
239416	0	0	0.017	0	0	0	0	0	0	0	0	1	nc	NA	ncSNP	NA	NA	NA
241942	0.013	0	0	0	0	0	0	0	0	0	0	1	GTG/GGG	H/P	nsSNP	BWG_0207	fadE	acyl coenzyme A dehydrogenase
241974	0.012	0	0	0	0	0	0	0	0	0	0	1	TTT/GTT	K/N	nsSNP	BWG_0207	fadE	acyl coenzyme A dehydrogenase
242174	0.015	0	0.026	0	0	0	0	0	0	0	0	2	GGT/GGG	T/P	nsSNP	BWG_0207	fadE	acyl coenzyme A dehydrogenase
242203	0	0	0.019	0	0	0	0	0	0	0	0	1	CAC/CCC	V/G	nsSNP	BWG_0207	fadE	acyl coenzyme A dehydrogenase
242500	0	0	0.016	0	0	0	0	0	0	0	0	1	CAC/CCC	V/G	nsSNP	BWG_0207	fadE	acyl coenzyme A dehydrogenase
243723	0	0.011	0	0	0	0	0	0	0	0	0	1	CAC/CCC	H/P	nsSNP	BWG_0208	lpcA	D-sedoheptulose 7-phosphate isomerase
244905	0	0.017	0	0	0	0	0	0	0	0	0	1	ACC/CCC	T/P	nsSNP	BWG_0209	yafJ	putative amidotransfease
247723	0	0.012	0	0	0	0	0	0	0	0	0	1	ACC/CCC	T/P	nsSNP	BWG_0214	yafM	hypothetical protein
248477	0	0	0.014	0	0	0	0	0	0	0	0	1	nc	NA	ncSNP	NA	NA	NA
249064	0	0.012	0	0	0	0	0	0	0	0	0	1	nc	NA	ncSNP	NA	NA	NA
249537	0.056	0	0.052	0	0	0	0	0.04	0	0	0.013	4	nc	NA	ncSNP	NA	NA	NA
249661	0	0	0	0	0	0	0	0	0	0	0.013	1	nc	NA	ncSNP	NA	NA	NA
249682	0	0	0	0	0.01	0	0	0	0	0	0	1	nc	NA	ncSNP	NA	NA	NA
250136	0.013	0	0	0	0	0	0	0	0	0	0	1	nc	NA	ncSNP	NA	NA	NA
251015	0	0	0	0	0	0.012	0	0	0	0	0.01	2	GTG/GGG	V/G	nsSNP	BWG_0215	dinB	DNA polymerase IV
252969	0	0	0	0.034	0	0	0	0	0	0	0	1	ACC/CCC	T/P	nsSNP	BWG_0218	yafP	putative acyltransferase with acyl-CoA N-acyltransferase domain
257996	0	0	0.013	0	0	0	0	0	0	0	0	1	TGG/GGG	W/G	nsSNP	BWG_0222	crl	DNA-binding transcriptional regulator
261627	0	0	0	0.01	0	0	0	0	0	0	0	1	GTG/GGG	V/G	nsSNP	BWG_0225	proA	gamma-glutamylphosphate reductase
261897	0.013	0	0	0	0	0	0	0	0	0	0	1	CTC/CCC	L/P	nsSNP	BWG_0225	proA	gamma-glutamylphosphate reductase
261900	0	0	0.015	0	0	0	0	0	0	0	0	1	CAC/CCC	H/P	nsSNP	BWG_0225	proA	gamma-glutamylphosphate reductase
262721	0	0	0	0	0	0.013	0	0	0	0	0.015	2	GGT/GGG	T/P	nsSNP	BWG_0226	ykfI	CP4-6 prophage; toxin of the YkfI-YafW toxin-antitoxin system
263019	0	0	0.01	0	0	0	0	0	0	0	0	1	GTG/GGG	H/P	nsSNP	BWG_0227	yafW	CP4-6 prophage; antitoxin of the YkfI-YafW toxin-antitoxin system
264817	0	0.018	0	0	0	0	0	0	0	0	0	1	nc	NA	ncSNP	NA	NA	NA
266642	0	0	0	0.018	0	0	0	0	0	0	0	1	GTG/GGG	H/P	nsSNP	BWG_0234	yafZ	CP4-6 prophage; conserved protein
266741	0	0	0	0.016	0	0	0	0	0	0	0	1	CAC/CCC	V/G	nsSNP	BWG_0234	yafZ	CP4-6 prophage; conserved protein
266936	0	0	0	0.01	0	0	0	0	0	0	0	1	CAC/CCC	V/G	nsSNP	BWG_0234	yafZ	CP4-6 prophage; conserved protein
267570	0	0.014	0	0	0	0	0	0	0	0	0	1	CAC/CCC	V/G	nsSNP	BWG_0235	ykfA	CP4-6 prophage; predicted GTP-binding protein
269304	0	0	0	0.012	0	0	0	0	0	0	0	1	TGA/GGA	S/S	sSNP	BWG_0236	perR	CP4-6 prophage; predicted DNA-binding transcriptional regulator
271421	0	0	0	0	0.051	0	0	0	0	0	0	1	nc	NA	ncSNP	NA	NA	NA
271569	0	0	0	0	0	0	0	0.012	0	0	0.012	2	nc	NA	ncSNP	NA	NA	NA
272886	0	0.011	0.018	0.023	0	0	0	0	0	0	0	3	nc	NA	ncSNP	NA	NA	NA
279144	0	0	0.012	0	0	0	0	0	0	0	0	1	GGT/GGG	G/G	sSNP	BWG_0243	yaiL	nucleoprotein/polynucleotide-associated enzyme
280247	0	0.01	0	0	0	0	0	0	0	0	0	1	TGG/GGG	P/P	sSNP	BWG_0244	frmB	putative esterase
281188	0	0	0	0.016	0	0	0	0	0	0	0	1	GGT/GGG	T/P	nsSNP	BWG_0245	frmA	alcohol dehydrogenase class III/glutathione-dependent formaldehyde dehydrogenase
281995	0.084	0.072	0.031	0.086	0.065	0.037	0.145	0.093	0	0	0.023	9	NA	NA	S-indel	NA	NA	NA
282025	0	0.015	0	0	0	0	0	0	0	0	0	1	nc	NA	ncSNP	NA	NA	NA
287780	0	0	0	0	0	0	0	0	0	0	0.011	1	GTG/GGG	V/G	nsSNP	BWG_0252	tauA	taurine transporter subunit
288313	0	0	0	0.017	0	0	0	0	0	0	0	1	ACC/CCC	T/P	nsSNP	BWG_0253	tauB	taurine transporter subunit
288405	0	0.01	0	0	0	0	0	0	0	0	0	1	CGT/CGG	R/R	sSNP	BWG_0253	tauB	taurine transporter subunit
288536	0	0.011	0	0	0	0	0	0	0	0	0	1	GTG/GGG	V/G	nsSNP	BWG_0253	tauB	taurine transporter subunit
288620	0.012	0	0	0	0	0	0	0	0	0	0	1	GCG/GGG	A/G	nsSNP	BWG_0253	tauB	taurine transporter subunit
290149	0	0	0	0	0	0	0	0	0	0	0.014	1	GGT/GGG	G/G	sSNP	BWG_0255	tauD	taurine dioxygenase, 2-oxoglutarate-dependent
290650	0	0.015	0	0	0	0	0	0	0	0	0	1	nc	NA	ncSNP	NA	NA	NA
290664	0	0.02	0	0	0	0	0	0	0	0	0	1	nc	NA	ncSNP	NA	NA	NA
290676	0	0	0.038	0.018	0	0	0	0	0	0	0	2	nc	NA	ncSNP	NA	NA	NA
295777	0	0.015	0	0.015	0	0	0	0	0	0	0.01	3	nc	NA	ncSNP	NA	NA	NA
298130	0	0	0.02	0	0	0	0	0	0	0	0	1	ACC/CCC	G/G	sSNP	BWG_0260	ampH	beta-lactamase/D-alanine carboxypeptidase
299427	0	0.017	0	0	0	0	0	0	0	0	0	1	GAG/GGG	E/G	nsSNP	BWG_0261	sbmA	putative transporter
299915	0	0	0.016	0	0	0	0	0	0	0	0	1	TGT/GGT	C/G	nsSNP	BWG_0262	yaiW	putative DNA-binding transcriptional regulator
300041	0	0	0.01	0	0	0	0	0	0	0	0	1	ACC/CCC	T/P	nsSNP	BWG_0262	yaiW	putative DNA-binding transcriptional regulator
301955	0	0	0	0.011	0	0	0	0	0	0	0	1	GGT/GGG	T/P	nsSNP	BWG_0265	ddlA	D-alanine-D-alanine ligase A
302611	0	0.024	0	0	0	0	0	0	0	0	0	1	CAC/CCC	V/G	nsSNP	BWG_0265	ddlA	D-alanine-D-alanine ligase A
304274	0	0	0.01	0	0	0	0	0	0	0	0	1	GTG/GGG	V/G	nsSNP	BWG_0267	phoA	bacterial alkaline phosphatase
310066	0	0	0	0	0	0.031	0	0.018	0	0	0	2	CTG/CCG	L/P	nsSNP	BWG_0274	aroM	hypothetical protein
310350	0	0	0	0	0	0	0	0	0	0	0.013	1	GTG/GGG	V/G	nsSNP	BWG_0275	yaiE	hypothetical protein
312585	0	0	0	0	0	0	0	0	0	0	0.012	1	GGT/GGG	G/G	sSNP	BWG_0277	mak	manno(fructo)kinase
315210	0	0	0	0	0	0	0	0.012	0	0	0	1	GGT/GGG	T/P	nsSNP	BWG_0279	sbcC	exonuclease, dsDNA, ATP-dependent
315966	0	0	0	0	0	0	0	0	0	0	0.013	1	GGT/GGG	T/P	nsSNP	BWG_0279	sbcC	exonuclease, dsDNA, ATP-dependent
317670	0	0	0	0	0	0	0	0	0	0	0.028	1	GGT/GGG	T/P	nsSNP	BWG_0279	sbcC	exonuclease, dsDNA, ATP-dependent
318297	0	0	0.017	0	0	0	0	0	0	0	0	1	TGG/GGG	P/P	sSNP	BWG_0280	sbcD	exonuclease, dsDNA, ATP-dependent
319434	0	0	0	0.022	0	0	0	0	0	0	0	1	ACC/CCC	T/P	nsSNP	BWG_0281	phoB	DNA-binding response regulator in two-component regulatory system with PhoR (or CreC)
320047	0	0.013	0	0	0	0	0	0	0	0	0	1	GTG/GGG	V/G	nsSNP	BWG_0282	phoR	sensory histidine kinase in two-component regulatory system with PhoB
320206	0.012	0	0	0	0	0	0	0	0	0	0	1	GTG/GGG	V/G	nsSNP	BWG_0282	phoR	sensory histidine kinase in two-component regulatory system with PhoB
321687	0	0.023	0	0	0	0	0	0	0	0	0	1	GGC/GGG	G/G	sSNP	BWG_0283	brnQ	putative branched chain amino acid transporter (LIV-II)
322281	0	0	0	0	0.017	0	0	0	0	0	0	1	GGT/GGG	G/G	sSNP	BWG_0283	brnQ	putative branched chain amino acid transporter (LIV-II)
324074	0	0.01	0	0	0	0	0	0	0	0	0	1	GTG/GGG	V/G	nsSNP	BWG_0284	proY	putative cryptic proline transporter
324517	0	0	0	0.018	0	0	0	0	0	0	0	1	CAC/CCC	H/P	nsSNP	BWG_0285	malZ	maltodextrin glucosidase
325513	0	0.01	0	0	0	0	0	0	0	0	0	1	GTG/GGG	V/G	nsSNP	BWG_0285	malZ	maltodextrin glucosidase
326008	0	0.018	0.013	0.015	0	0	0	0	0	0	0	3	GTG/GGG	V/G	nsSNP	BWG_0285	malZ	maltodextrin glucosidase
326164	0.01	0	0	0	0	0	0	0	0	0	0	1	GTG/GCG	V/A	nsSNP	BWG_0285	malZ	maltodextrin glucosidase
326501	0.014	0	0	0.011	0	0	0	0	0	0	0	2	CAC/CCC	V/G	nsSNP	BWG_0286	acpH	hypothetical protein
331732	0	0.015	0	0	0	0	0	0	0	0	0	1	GAG/GGG	E/G	nsSNP	BWG_0291	secF	SecYEG protein translocase auxillary subunit
332005	0	0	0	0	0.01	0	0	0	0	0	0	1	GTG/GGG	V/G	nsSNP	BWG_0291	secF	SecYEG protein translocase auxillary subunit
333142	0	0.018	0	0	0	0	0	0	0	0	0	1	ACC/CCC	G/G	sSNP	BWG_0293	tsx	nucleoside channel, receptor of phage T6 and colicin K
335617	0	0	0	0	0	0	0	0.037	0	0	0.027	2	GGT/GGG	G/G	sSNP	BWG_0296	ribD	fused diaminohydroxyphosphoribosylaminopyrimidine deaminase and 5-amino-6-(5-phosphoribosylamino) uracil reductase
335632	0.019	0.029	0	0.046	0.012	0	0.024	0.014	0.012	0.021	0.01	9	GGT/GGG	G/G	sSNP	BWG_0296	ribD	fused diaminohydroxyphosphoribosylaminopyrimidine deaminase and 5-amino-6-(5-phosphoribosylamino) uracil reductase
337006	0	0	0	0	0	0	0	0	0	0	0.011	1	ATC/AGC	I/S	nsSNP	BWG_0297	ribE	riboflavin synthase beta chain
338459	0.011	0	0	0	0	0	0	0	0	0	0	1	GTG/GTT	V/V	sSNP	BWG_0299	thiL	thiamin-monophosphate kinase
339415	0	0	0	0.022	0	0	0	0	0	0	0	1	CAC/CCC	V/G	nsSNP	BWG_0301	yajO	2-carboxybenzaldehyde reductase
341203	0	0.014	0	0	0	0	0	0	0	0	0	1	GCT/GCC	S/G	nsSNP	BWG_0302	dxs	1-deoxyxylulose-5-phosphate synthase, thiamine-requiring, FAD-requiring
344199	0	0	0	0.013	0	0	0	0	0	0	0	1	GTG/GGG	V/G	nsSNP	BWG_0305	thiI	sulfurtransferase required for thiamine and 4-thiouridine biosynthesis
344241	0	0.01	0	0	0	0	0	0	0	0	0	1	GTG/GCG	V/A	nsSNP	BWG_0305	thiI	sulfurtransferase required for thiamine and 4-thiouridine biosynthesis
345664	0	0	0.017	0	0	0	0	0	0	0	0	1	GGT/GGG	T/P	nsSNP	BWG_0307	panE	2-dehydropantoate reductase, NADPH-specific
346144	0	0.01	0	0	0	0	0	0	0	0	0	1	GGT/GGG	T/P	nsSNP	BWG_0307	panE	2-dehydropantoate reductase, NADPH-specific
354692	0	0.019	0	0	0	0	0	0	0	0	0	1	ACC/CCC	G/G	sSNP	BWG_0315	ampG	muropeptide transporter
355331	0.013	0	0	0	0	0	0	0	0	0	0	1	TGA/GGA	S/S	sSNP	BWG_0315	ampG	muropeptide transporter
362926	0	0	0.011	0	0	0	0	0	0	0	0	1	ACC/CCC	T/P	nsSNP	BWG_0321	lon	DNA-binding ATP-dependent protease La
363038	0	0	0	0.011	0	0	0	0	0	0	0	1	CTC/CCC	L/P	nsSNP	BWG_0321	lon	DNA-binding ATP-dependent protease La
369619	0	0	0	0.01	0	0	0	0	0	0	0	1	GGT/GGG	G/G	sSNP	BWG_0328	cof	thiamin pyrimidine pyrophosphate hydrolase
371563	0	0.012	0	0	0	0	0	0	0	0	0	1	GTG/GGG	V/G	nsSNP	BWG_0330	mdlA	fused predicted multidrug transporter subunits of ABC superfamily: ATP-binding components
373806	0	0.03	0	0	0	0	0	0	0	0	0	1	GGT/GGG	G/G	sSNP	BWG_0331	mdlB	fused predicted multidrug transporter subunits of ABC superfamily: ATP-binding components
375025	0	0	0	0	0	0	0	0	0	0	0.01	1	GTG/GGG	V/G	nsSNP	BWG_0333	amtB	ammonium transporter
375485	0.017	0	0	0	0	0	0	0	0	0	0	1	GGT/GGG	G/G	sSNP	BWG_0333	amtB	ammonium transporter
375665	0	0	0	0	0	0	0	0	0	0	0.01	1	GCC/GCT	A/A	sSNP	BWG_0333	amtB	ammonium transporter
375937	0	0.011	0	0	0	0	0	0	0	0	0	1	GTG/GGG	V/G	nsSNP	BWG_0333	amtB	ammonium transporter
376657	0	0.01	0	0	0	0	0	0	0	0	0	1	CAC/CCC	V/G	nsSNP	BWG_0334	tesB	acyl-CoA thioesterase II
378541	0	0.015	0	0	0	0	0	0	0	0	0	1	nc	NA	ncSNP	NA	NA	NA
383638	0.014	0.014	0.011	0	0	0	0	0	0	0	0	3	GGT/GGG	T/P	nsSNP	BWG_0343	acrB	multidrug efflux system protein
392095	0	0	0.015	0	0	0	0	0	0	0	0	1	TCA/TCC	*/G	nsSNP	BWG_0347	ybaM	hypothetical protein
392976	0	0	0.011	0	0	0	0	0	0	0	0	1	TGC/GGC	C/G	nsSNP	BWG_0349	ybaN	conserved inner membrane protein
394023	0	0.011	0	0	0	0	0	0	0	0	0	1	nc	NA	ncSNP	NA	NA	NA
394520	0	0.01	0	0	0	0	0	0	0	0	0	1	CAC/CCC	H/P	nsSNP	BWG_0351	dnaX	DNA polymerase III/DNA elongation factor III, tau and gamma subunits
394899	0.01	0	0	0	0	0	0	0	0	0	0	1	GGT/GGG	G/G	sSNP	BWG_0351	dnaX	DNA polymerase III/DNA elongation factor III, tau and gamma subunits
395399	0.014	0	0	0	0	0	0	0	0	0	0	1	GTG/GGG	V/G	nsSNP	BWG_0351	dnaX	DNA polymerase III/DNA elongation factor III, tau and gamma subunits
395525	0	0	0.017	0	0	0	0	0	0	0	0	1	GTG/GGG	V/G	nsSNP	BWG_0351	dnaX	DNA polymerase III/DNA elongation factor III, tau and gamma subunits
395543	0	0	0.012	0.024	0	0	0	0	0	0	0	2	GTG/GGG	V/G	nsSNP	BWG_0351	dnaX	DNA polymerase III/DNA elongation factor III, tau and gamma subunits
396837	0	0.012	0	0	0	0	0	0	0	0	0	1	GGT/GGG	G/G	sSNP	BWG_0353	recR	gap repair protein
397279	0	0	0	0.01	0	0	0	0	0	0	0	1	GGT/GGG	G/G	sSNP	BWG_0354	htpG	molecular chaperone HSP90 family
397582	0	0	0	0	0	0	0	0	0	0	0.011	1	GGT/GGG	G/G	sSNP	BWG_0354	htpG	molecular chaperone HSP90 family
403017	0	0	0	0.011	0	0	0	0	0	0	0	1	ACC/CCC	T/P	nsSNP	BWG_0358	gsk	inosine/guanosine kinase
403558	0	0	0	0	0	0	0	0	0	0	0.013	1	CAC/CCC	V/G	nsSNP	BWG_0359	ybaL	putative transporter with NAD(P)-binding Rossmann-fold domain
405838	0	0	0	0.026	0	0	0	0	0	0	0	1	CAC/CCC	V/G	nsSNP	BWG_0360	fsr	putative fosmidomycin efflux system
409317	0	0	0	0.023	0	0	0	0	0	0	0	1	ACC/CCC	G/G	sSNP	BWG_0363	ybaP	hypothetical protein
409910	0	0.011	0.013	0.015	0	0	0	0	0	0	0	3	GGT/GGG	T/P	nsSNP	BWG_0363	ybaP	hypothetical protein
410006	0	0.013	0	0	0	0	0	0	0	0	0	1	GGT/GGG	T/P	nsSNP	BWG_0363	ybaP	hypothetical protein
412619	0	0	0.014	0	0	0	0	0	0	0	0	1	ACC/CCC	G/G	sSNP	BWG_0365	copA	copper transporter
412677	0	0.012	0	0.01	0	0	0	0	0	0	0	2	CAC/CCC	V/G	nsSNP	BWG_0365	copA	copper transporter
412779	0	0.019	0	0	0	0	0	0	0	0	0	1	CAC/CCC	V/G	nsSNP	BWG_0365	copA	copper transporter
412902	0	0	0	0.015	0	0	0	0	0	0	0	1	CAC/CCC	V/G	nsSNP	BWG_0365	copA	copper transporter
420820	0	0.021	0.016	0	0	0	0	0	0	0	0	2	GGT/GGG	T/P	nsSNP	BWG_0374	ybbO	putative oxidoreductase with NAD(P)-binding Rossmann-fold domain
422868	0	0	0.013	0	0	0	0	0	0	0	0	1	GTG/GGG	V/G	nsSNP	BWG_0377	ybbP	putative inner membrane protein
423180	0	0	0	0	0	0	0.012	0	0	0	0	1	GTA/GGA	V/G	nsSNP	BWG_0377	ybbP	putative inner membrane protein
424209	0	0	0.01	0	0	0	0	0	0	0	0	1	GTG/GGG	V/G	nsSNP	BWG_0377	ybbP	putative inner membrane protein
424552	0	0	0	0.017	0	0	0	0	0	0	0	1	GGT/GGG	G/G	sSNP	BWG_0377	ybbP	putative inner membrane protein
425189	0	0	0.013	0.017	0	0	0	0.012	0	0	0	3	NA	NA	S-indel	NA	NA	NA
425509	0	0.01	0	0	0	0	0	0	0	0	0	1	GTG/GGG	V/G	nsSNP	BWG_0378	rhsD	rhsD element protein
425564	0	0	0	0.01	0	0	0	0	0	0	0	1	CGT/CGC	R/R	sSNP	BWG_0378	rhsD	rhsD element protein
425570	0	0	0	0	0	0	0	0.013	0	0	0	1	GAC/GAT	D/D	sSNP	BWG_0378	rhsD	rhsD element protein
425805	0	0.014	0	0	0	0	0	0	0	0	0	1	TGG/CGG	W/R	nsSNP	BWG_0378	rhsD	rhsD element protein
425825	0	0	0	0	0	0	0	0	0	0	0.019	1	GGT/GGG	G/G	sSNP	BWG_0378	rhsD	rhsD element protein
425835	0	0	0	0	0	0	0	0	0	0	0.01	1	GTA/ATA	V/I	nsSNP	BWG_0378	rhsD	rhsD element protein
425899	0	0	0	0	0	0	0	0	0	0	0.014	1	ACG/ATG	T/M	nsSNP	BWG_0378	rhsD	rhsD element protein
425970	0	0	0	0	0	0	0	0	0	0	0.011	1	CGG/GGG	R/G	nsSNP	BWG_0378	rhsD	rhsD element protein
426024	0.019	0	0	0	0	0	0	0	0	0	0	1	ACC/CCC	T/P	nsSNP	BWG_0378	rhsD	rhsD element protein
426190	0	0	0	0	0	0	0	0.012	0	0	0	1	GTG/GCG	V/A	nsSNP	BWG_0378	rhsD	rhsD element protein
426280	0	0	0.017	0	0	0	0	0	0	0	0	1	CAC/CCC	H/P	nsSNP	BWG_0378	rhsD	rhsD element protein
426415	0	0	0	0	0	0	0	0	0	0	0.01	1	ATC/AAC	I/N	nsSNP	BWG_0378	rhsD	rhsD element protein
426448	0	0	0	0.011	0	0	0	0	0	0	0	1	GTG/GGG	V/G	nsSNP	BWG_0378	rhsD	rhsD element protein
426484	0.03	0.014	0	0.021	0	0	0	0	0	0	0.01	4	GTG/GGG	V/G	nsSNP	BWG_0378	rhsD	rhsD element protein
426487	0	0	0	0.021	0	0	0	0	0	0	0	1	GTG/GGG	V/G	nsSNP	BWG_0378	rhsD	rhsD element protein
426688	0	0.018	0	0	0	0	0	0	0	0	0	1	GTG/GGG	V/G	nsSNP	BWG_0378	rhsD	rhsD element protein
426715	0	0.011	0	0	0	0	0	0	0	0	0	1	CGG/CTG	R/L	nsSNP	BWG_0378	rhsD	rhsD element protein
432270	0	0	0	0.012	0	0	0	0	0	0	0	1	GGT/GGG	T/P	nsSNP	BWG_0380	ybbB	tRNA 2-selenouridine synthase, selenophosphate-dependent
432536	0	0	0	0.014	0	0	0	0	0	0	0	1	GTG/GGG	H/P	nsSNP	BWG_0380	ybbB	tRNA 2-selenouridine synthase, selenophosphate-dependent
435104	0	0.024	0	0	0	0	0	0	0	0	0	1	AGT/AGG	S/R	nsSNP	BWG_0383	allR	DNA-binding transcriptional repressor
436719	0	0.01	0	0	0	0	0	0	0	0	0	1	GTG/GGG	V/G	nsSNP	BWG_0384	gcl	glyoxylate carboligase
436893	0	0	0.013	0	0	0	0	0	0	0	0	1	GTG/GGG	V/G	nsSNP	BWG_0384	gcl	glyoxylate carboligase
436989	0	0	0	0.012	0	0	0	0	0	0	0	1	CAC/CCC	H/P	nsSNP	BWG_0384	gcl	glyoxylate carboligase
441645	0	0	0.013	0	0	0	0	0	0	0	0	1	GGT/GGG	G/G	sSNP	BWG_0388	allB	allantoinase
442541	0	0	0	0.032	0	0	0	0	0	0	0	1	nc	NA	ncSNP	NA	NA	NA
443252	0.019	0	0	0	0	0	0	0	0	0	0	1	GGT/GGG	G/G	sSNP	BWG_0389	ybbY	putative uracil/xanthine transporter
451773	0	0	0.012	0	0	0	0	0	0	0	0	1	GTG/GGG	V/G	nsSNP	BWG_0395	ylbF	hypothetical protein
453214	0	0	0	0.012	0	0	0	0	0	0	0	1	AGT/GGT	S/G	nsSNP	BWG_0396	ybcF	putative carbamate kinase
454659	0	0	0	0	0	0	0	0	0	0	0.011	1	TTT/TCT	K/R	nsSNP	BWG_0398	purE	N5-carboxyaminoimidazole ribonucleotide mutase
455170	0	0.012	0	0	0	0	0	0	0	0	0	1	nc	NA	ncSNP	NA	NA	NA
456296	0	0	0	0.01	0	0	0	0	0	0	0	1	GTG/GGG	H/P	nsSNP	BWG_0400	ppiB	peptidyl-prolyl cis-trans isomerase B (rotamase B)
457044	0	0	0	0	0	0	0	0	0	0	0.01	1	ACT/CCT	T/P	nsSNP	BWG_0401	cysS	cysteinyl-tRNA synthetase
458182	0	0	0.01	0	0	0	0	0	0	0	0	1	CCA/CCC	W/G	nsSNP	BWG_0402	ybcI	conserved inner membrane protein
459396	0	0	0.014	0	0	0	0	0	0	0	0	1	CAC/CCC	V/G	nsSNP	BWG_0404	folD	bifunctional 5,10-methylene-tetrahydrofolate dehydrogenase/ 5,10-methylene-tetrahydrofolate cyclohydrolase
459413	0	0.017	0	0	0	0	0	0	0	0	0	1	ACC/CCC	G/G	sSNP	BWG_0404	folD	bifunctional 5,10-methylene-tetrahydrofolate dehydrogenase/ 5,10-methylene-tetrahydrofolate cyclohydrolase
462650	0	0	0	0.013	0	0	0	0	0	0	0	1	CAC/CCC	H/P	nsSNP	BWG_0407	sfmD	putative outer membrane export usher protein
475377	0	0.012	0	0	0	0	0	0	0	0	0	1	TTA/TTC	L/F	nsSNP	BWG_0422	rusA	DLP12 prophage; endonuclease RUS
476196	0.018	0	0	0	0	0	0	0	0	0	0	1	GGT/GGG	G/G	sSNP	BWG_0424	quuD	DLP12 prophage; predicted antitermination protein
484780	0	0	0	0	0	0	0.035	0.019	0	0	0	2	NA	NA	S-indel	NA	NA	NA
486946	0	0.025	0	0	0	0	0	0	0	0	0	1	CAC/CCC	V/G	nsSNP	BWG_0436	ompT	DLP12 prophage; outer membrane protease VII (outer membrane protein 3b)
487887	0	0	0	0	0.073	0	0	0.183	0	0	0	2	nc	NA	ncSNP	NA	NA	NA
490821	0	0	0	0.014	0	0	0	0	0	0	0	1	CAC/CCC	V/G	nsSNP	BWG_0439	nfrA	bacteriophage N4 receptor, outer membrane subunit
491216	0	0	0.015	0	0	0	0	0	0	0	0	1	ACG/CCG	R/R	sSNP	BWG_0439	nfrA	bacteriophage N4 receptor, outer membrane subunit
491625	0	0	0	0.011	0	0	0	0	0	0	0	1	CAC/CCC	V/G	nsSNP	BWG_0439	nfrA	bacteriophage N4 receptor, outer membrane subunit
491913	0	0.019	0	0	0	0	0	0	0	0	0	1	GAG/GGG	L/P	nsSNP	BWG_0439	nfrA	bacteriophage N4 receptor, outer membrane subunit
491917	0	0	0.014	0	0	0	0	0	0	0	0	1	GGT/GGG	T/P	nsSNP	BWG_0439	nfrA	bacteriophage N4 receptor, outer membrane subunit
492901	0	0	0.011	0	0	0	0	0	0	0	0	1	AGA/AGC	S/A	nsSNP	BWG_0439	nfrA	bacteriophage N4 receptor, outer membrane subunit
494328	0	0.028	0.012	0	0	0	0	0	0	0	0	2	ACC/CCC	G/G	sSNP	BWG_0440	nfrB	bacteriophage N4 receptor, inner membrane subunit
494444	0	0.01	0	0	0	0	0	0	0	0	0	1	GGT/GGG	T/P	nsSNP	BWG_0440	nfrB	bacteriophage N4 receptor, inner membrane subunit
494846	0	0	0.011	0	0	0	0	0	0	0	0	1	GGT/GGG	T/P	nsSNP	BWG_0440	nfrB	bacteriophage N4 receptor, inner membrane subunit
495976	0	0.01	0	0	0	0	0	0	0	0	0	1	GGT/GGG	T/P	nsSNP	BWG_0441	cusS	sensory histidine kinase in two-component regulatory system with CusR, senses copper ions
496714	0	0	0	0.01	0	0	0	0	0	0	0	1	GGT/GGG	T/P	nsSNP	BWG_0441	cusS	sensory histidine kinase in two-component regulatory system with CusR, senses copper ions
497152	0	0.013	0	0	0	0	0	0	0	0	0	1	CTC/CCC	E/G	nsSNP	BWG_0442	cusR	DNA-binding response regulator in two-component regulatory system with CusS
498241	0	0	0	0	0.034	0	0	0	0	0	0	1	GTG/GGG	V/G	nsSNP	BWG_0443	cusC	copper/silver efflux system, outer membrane component
498482	0	0	0	0.013	0	0	0	0	0	0	0	1	GCA/GCC	A/A	sSNP	BWG_0443	cusC	copper/silver efflux system, outer membrane component
499704	0	0	0	0.018	0	0	0	0	0	0	0	1	GGT/GGG	G/G	sSNP	BWG_0445	cusB	copper/silver efflux system, membrane fusion protein
500583	0	0.018	0	0	0	0	0	0	0	0	0	1	GGT/GGG	G/G	sSNP	BWG_0445	cusB	copper/silver efflux system, membrane fusion protein
501559	0	0	0	0.03	0	0	0	0	0	0	0.069	2	GTG/GGG	V/G	nsSNP	BWG_0446	cusA	copper/silver efflux system, membrane component
503256	0	0	0	0.017	0	0	0	0	0	0	0	1	ACC/CCC	T/P	nsSNP	BWG_0446	cusA	copper/silver efflux system, membrane component
503271	0	0	0	0.011	0	0	0	0	0	0	0	1	TCC/CCC	S/P	nsSNP	BWG_0446	cusA	copper/silver efflux system, membrane component
503659	0	0.012	0	0	0	0	0	0	0	0	0	1	GTG/GGG	V/G	nsSNP	BWG_0446	cusA	copper/silver efflux system, membrane component
508155	0.01	0	0.011	0	0	0	0	0	0	0	0	2	GGT/GGG	T/P	nsSNP	BWG_0451	ybdJ	putative inner membrane protein
512839	0	0	0	0.014	0	0	0	0	0	0	0	1	GAC/GAT	V/I	nsSNP	BWG_0456	fepA	iron-enterobactin outer membrane transporter
513990	0	0.025	0	0	0	0	0	0	0	0	0	1	CAC/CCC	V/G	nsSNP	BWG_0456	fepA	iron-enterobactin outer membrane transporter
516778	0.013	0	0.011	0	0	0	0	0	0	0	0	2	GCA/GCC	A/A	sSNP	BWG_0459	entF	enterobactin synthase multienzyme complex component, ATP-dependent
517159	0	0	0	0	0	0	0.013	0	0	0	0.01	2	GGT/GGG	G/G	sSNP	BWG_0459	entF	enterobactin synthase multienzyme complex component, ATP-dependent
517668	0	0.011	0	0	0	0	0	0	0	0	0	1	GTG/GGG	V/G	nsSNP	BWG_0459	entF	enterobactin synthase multienzyme complex component, ATP-dependent
517959	0	0	0	0	0	0	0	0	0	0	0.025	1	ACC/AAC	T/N	nsSNP	BWG_0459	entF	enterobactin synthase multienzyme complex component, ATP-dependent
517983	0	0.011	0	0	0	0	0	0	0	0	0	1	GTC/GGC	V/G	nsSNP	BWG_0459	entF	enterobactin synthase multienzyme complex component, ATP-dependent
518097	0	0.01	0	0	0	0	0	0	0	0	0	1	GAG/GGG	E/G	nsSNP	BWG_0459	entF	enterobactin synthase multienzyme complex component, ATP-dependent
518811	0	0	0.011	0	0	0	0	0	0	0	0	1	GTG/GGG	V/G	nsSNP	BWG_0459	entF	enterobactin synthase multienzyme complex component, ATP-dependent
523710	0	0	0	0	0	0	0	0	0	0	0.032	1	GCC/GCA	G/C	nsSNP	BWG_0463	fepD	iron-enterobactin transporter subunit
524071	0	0	0.01	0	0	0	0	0	0	0	0	1	TGA/GGA	S/S	sSNP	BWG_0463	fepD	iron-enterobactin transporter subunit
524329	0	0	0	0.01	0	0	0	0	0	0	0	1	CAC/CCC	H/P	nsSNP	BWG_0464	entS	putative transporter
524533	0.014	0	0	0.01	0	0	0	0	0	0	0	2	GTG/GGG	V/G	nsSNP	BWG_0464	entS	putative transporter
524733	0	0	0	0.011	0	0	0	0	0	0	0	1	ACC/CCC	T/P	nsSNP	BWG_0464	entS	putative transporter
525386	0	0.019	0.015	0	0	0	0	0	0	0	0	2	GGT/GGG	G/G	sSNP	BWG_0464	entS	putative transporter
525407	0	0.012	0	0	0	0	0	0	0	0	0	1	ACA/ACC	T/T	sSNP	BWG_0464	entS	putative transporter
525478	0	0	0.011	0	0	0	0	0	0	0	0	1	GTG/GGG	V/G	nsSNP	BWG_0464	entS	putative transporter
526320	0	0	0	0.01	0	0	0	0	0	0	0	1	GCC/ACC	G/G	sSNP	BWG_0465	fepB	iron-enterobactin transporter subunit
527895	0	0	0	0.018	0	0	0	0	0	0	0	1	GTG/GGG	V/G	nsSNP	BWG_0466	entC	isochorismate synthase 1
528982	0	0.01	0	0	0	0	0	0	0	0	0	1	GCA/GCC	A/A	sSNP	BWG_0467	entE	2,3-dihydroxybenzoate-AMP ligase component of enterobactin synthase multienzyme complex
529044	0.011	0	0	0	0	0	0	0	0	0	0	1	GTG/GGG	V/G	nsSNP	BWG_0467	entE	2,3-dihydroxybenzoate-AMP ligase component of enterobactin synthase multienzyme complex
530303	0	0.014	0	0	0	0	0	0	0	0	0	1	GCA/GCC	A/A	sSNP	BWG_0468	entB	isochorismatase
532974	0	0	0	0	0	0	0	0.013	0	0.014	0	2	GGT/GGG	G/G	sSNP	BWG_0471	cstA	carbon starvation protein
534041	0	0	0.011	0	0	0	0	0	0	0	0	1	nc	NA	ncSNP	NA	NA	NA
534335	0	0.011	0	0.026	0	0	0	0	0	0	0	2	GGT/GGG	G/G	sSNP	BWG_0472	ybdD	hypothetical protein
534729	0	0.01	0	0	0	0	0	0	0	0	0	1	ACC/CCC	G/G	sSNP	BWG_0473	ybdH	putative oxidoreductase
534913	0.012	0	0	0	0	0	0	0	0	0	0	1	CAC/CCC	V/G	nsSNP	BWG_0473	ybdH	putative oxidoreductase
535097	0.015	0	0	0	0	0	0	0	0	0	0	1	GGT/GGG	T/P	nsSNP	BWG_0473	ybdH	putative oxidoreductase
535160	0	0.015	0	0	0	0	0	0	0	0	0	1	GGT/GGG	T/P	nsSNP	BWG_0473	ybdH	putative oxidoreductase
537150	0	0	0	0.011	0	0	0	0	0	0	0	1	TGG/GGG	P/P	sSNP	BWG_0475	ybdM	hypothetical protein
547837	0	0	0	0	0	0	0	0	0	0	0.013	1	AAC/AAA	V/F	nsSNP	BWG_0485	citT	citrate:succinate antiporter
548046	0	0	0	0.015	0	0	0	0	0	0	0	1	GTT/GGT	N/T	nsSNP	BWG_0485	citT	citrate:succinate antiporter
548730	0	0	0	0	0	0	0	0	0	0	0.035	1	GGT/GGG	T/P	nsSNP	BWG_0486	citG	triphosphoribosyl-dephospho-CoA transferase
548765	0	0	0	0.023	0	0	0	0	0	0	0	1	CTC/CCC	E/G	nsSNP	BWG_0486	citG	triphosphoribosyl-dephospho-CoA transferase
548992	0	0	0	0.011	0	0	0	0	0	0	0	1	ACC/GCC	G/G	sSNP	BWG_0486	citG	triphosphoribosyl-dephospho-CoA transferase
551985	0	0	0	0.012	0	0	0	0	0	0	0	1	ACC/CCC	G/G	sSNP	BWG_0489	citE	citrate lyase, citryl-ACP lyase (beta) subunit
552314	0	0	0	0	0	0	0	0	0	0	0.011	1	GGT/GGG	T/P	nsSNP	BWG_0489	citE	citrate lyase, citryl-ACP lyase (beta) subunit
552772	0	0.028	0	0	0	0	0	0	0	0	0	1	nc	NA	ncSNP	NA	NA	NA
554989	0	0.011	0	0	0	0	0	0	0	0	0	1	AGT/GGT	S/G	nsSNP	BWG_0492	dpiB	sensory histidine kinase in two-component regulatory system with citB
555401	0	0	0.018	0	0	0	0	0	0	0	0	1	GTG/GGG	V/G	nsSNP	BWG_0492	dpiB	sensory histidine kinase in two-component regulatory system with citB
556032	0	0	0	0	0	0	0	0	0	0	0.018	1	GGT/GTT	G/V	nsSNP	BWG_0493	dpiA	DNA-binding response regulator in two-component regulatory system with citA
558770	0	0	0	0.011	0	0	0	0	0	0	0	1	GGT/GGG	G/G	sSNP	BWG_0495	pagP	palmitoyl transferase for Lipid A
560422	0.011	0	0	0	0	0	0	0	0	0	0	1	nc	NA	ncSNP	NA	NA	NA
561917	0	0	0	0	0	0	0	0	0	0	0.011	1	GGT/GGG	T/P	nsSNP	BWG_0499	lipA	lipoate synthase
567155	0	0.011	0	0	0	0	0	0	0	0	0	1	CCC/CCA	G/W	nsSNP	BWG_0504	rlpA	minor lipoprotein
567396	0	0.018	0	0	0	0	0	0	0	0	0	1	GGT/GGG	T/P	nsSNP	BWG_0505	mrdB	cell wall shape-determining protein
568618	0	0	0	0	0	0	0	0	0	0	0.056	1	ACC/AAC	G/V	nsSNP	BWG_0506	mrdA	transpeptidase involved in peptidoglycan synthesis (penicillin-binding protein 2)
569358	0	0.015	0	0	0	0	0	0	0	0	0	1	ACC/CCC	G/G	sSNP	BWG_0506	mrdA	transpeptidase involved in peptidoglycan synthesis (penicillin-binding protein 2)
572071	0	0	0.021	0	0	0	0	0	0	0	0	1	GTG/GGG	H/P	nsSNP	BWG_0510	nadD	nicotinic acid mononucleotide adenylyltransferase, NAD(P)-dependent
574124	0	0.016	0	0	0	0	0	0	0	0	0	1	GGT/GGG	T/P	nsSNP	BWG_0512	rlpB	minor lipoprotein
575463	0	0.01	0	0	0	0	0	0	0	0	0	1	CAC/CCC	V/G	nsSNP	BWG_0513	leuS	leucyl-tRNA synthetase
583806	0	0	0	0.015	0	0	0	0	0	0	0	1	CAC/CCC	V/G	nsSNP	BWG_0521	hscC	Hsp70 family chaperone Hsc62, binds to RpoD and inhibits transcription
587785	0.013	0	0	0	0	0	0	0	0	0	0	1	CAC/CCC	V/G	nsSNP	BWG_0524	gltK	glutamate and aspartate transporter subunit
587846	0	0.012	0	0	0	0	0	0	0	0	0	1	GGT/GGG	T/P	nsSNP	BWG_0524	gltK	glutamate and aspartate transporter subunit
588694	0	0	0	0	0	0	0	0	0	0	0.01	1	nc	NA	ncSNP	NA	NA	NA
591497	0	0	0	0	0.023	0	0	0	0	0	0	1	ACC/CCC	G/G	sSNP	BWG_0528	lnt	apolipoprotein N-acyltransferase
605973	0.01	0	0	0	0	0	0	0	0	0	0	1	CTC/CCC	L/P	nsSNP	BWG_0539	nagE	fused N-acetyl glucosamine specific PTS enzyme: IIC, IIB , and IIA components
607946	0	0	0	0	0.014	0	0	0	0	0	0	1	NA	NA	S-indel	NA	NA	NA
610636	0	0.017	0	0	0	0	0	0	0	0	0	1	CAC/CCC	H/P	nsSNP	BWG_0541	ybfM	putative outer membrane porin
615892	0.064	0	0	0	0	0	0	0	0	0	0	1	ACC/CCC	T/P	nsSNP	BWG_0549	pgm	phosphoglucomutase
617608	0	0	0	0	0	0	0	0	0	0	0.011	1	ACC/CCC	T/P	nsSNP	BWG_0550	ybfP	hypothetical protein
621736	0.017	0	0	0	0	0	0	0	0	0	0	1	ACC/CCC	G/G	sSNP	BWG_0552	speF	ornithine decarboxylase isozyme, inducible
623255	0.012	0	0	0	0	0	0	0	0	0	0	1	TGG/CGG	P/P	sSNP	BWG_0554	kdpE	DNA-binding response regulator in two-component regulatory system with KdpD
623348	0	0	0	0	0	0	0	0	0	0	0.01	1	GGT/AGT	T/T	sSNP	BWG_0554	kdpE	DNA-binding response regulator in two-component regulatory system with KdpD
625347	0	0	0.015	0	0	0	0	0	0	0	0	1	CCA/CCC	W/G	nsSNP	BWG_0555	kdpD	fused sensory histidine kinase in two-component regulatory system with KdpE: signal sensing protein
626219	0	0	0	0.012	0	0	0	0	0	0	0	1	TAC/TGC	V/A	nsSNP	BWG_0555	kdpD	fused sensory histidine kinase in two-component regulatory system with KdpE: signal sensing protein
626825	0	0.012	0	0	0	0	0	0	0	0	0	1	ACC/CCC	G/G	sSNP	BWG_0556	kdpC	potassium translocating ATPase, subunit C
627291	0	0	0.012	0	0	0	0	0	0	0	0	1	GGT/GGG	T/P	nsSNP	BWG_0557	kdpB	potassium translocating ATPase, subunit B
628123	0.014	0	0	0.034	0	0	0	0	0	0	0	2	ACC/CCC	G/G	sSNP	BWG_0557	kdpB	potassium translocating ATPase, subunit B
628457	0	0	0	0	0	0.011	0	0	0	0	0	1	CAC/CCC	V/G	nsSNP	BWG_0557	kdpB	potassium translocating ATPase, subunit B
628721	0	0	0.018	0	0	0	0	0	0	0	0	1	CAC/CCC	V/G	nsSNP	BWG_0557	kdpB	potassium translocating ATPase, subunit B
628881	0	0.011	0	0	0	0	0	0	0	0	0	1	GGT/GGG	T/P	nsSNP	BWG_0557	kdpB	potassium translocating ATPase, subunit B
629604	0	0.011	0	0	0	0	0	0	0	0	0	1	CAC/CCC	V/G	nsSNP	BWG_0558	kdpA	potassium translocating ATPase, subunit A
630017	0	0.021	0	0	0	0	0	0	0	0	0	1	ACC/CCC	G/G	sSNP	BWG_0558	kdpA	potassium translocating ATPase, subunit A
641557	0	0	0	0	0	0.01	0	0	0	0	0	1	GCC/GTC	A/V	nsSNP	BWG_0567	phr	deoxyribodipyrimidine photolyase, FAD-binding
642287	0	0.011	0	0	0	0	0	0	0	0	0	1	GGT/GGG	G/G	sSNP	BWG_0567	phr	deoxyribodipyrimidine photolyase, FAD-binding
646932	0	0.011	0	0	0	0	0	0	0	0	0	1	GTG/GGG	V/G	nsSNP	BWG_0571	ybgK	putative enzyme subunit
647662	0	0	0.016	0	0	0	0	0	0	0	0	1	GTG/GGG	V/G	nsSNP	BWG_0572	ybgL	putative lactam utilization protein
649527	0.017	0	0	0.035	0	0	0	0	0	0	0	2	GGT/GGG	T/P	nsSNP	BWG_0574	abrB	putative regulator
652835	0	0.011	0	0	0	0	0	0	0	0	0	1	GGT/GGG	T/P	nsSNP	BWG_0577	ybgQ	putative outer membrane protein
652919	0	0.011	0	0	0	0	0	0	0	0	0	1	GGT/GGG	T/P	nsSNP	BWG_0577	ybgQ	putative outer membrane protein
654254	0	0	0	0	0	0.011	0	0	0	0	0	1	ACC/CCC	G/G	sSNP	BWG_0578	ybgD	putative fimbrial-like adhesin protein
657359	0	0	0	0	0	0	0.074	0.498	0.792	0.951	0.862	5	NA	NA	S-indel	BWG_0580	sdhC	succinate dehydrogenase, membrane subunit, binds cytochrome b556
660183	0	0	0	0	0	0	0	0.021	0	0	0	1	GGC/GTC	G/V	nsSNP	BWG_0583	sdhB	succinate dehydrogenase, FeS subunit
661491	0	0	0.011	0	0	0	0	0	0	0	0	1	GTG/GGG	V/G	nsSNP	BWG_0584	sucA	2-oxoglutarate decarboxylase, thiamin-requiring
662015	0	0	0.012	0	0	0	0	0	0	0	0	1	ACC/CCC	T/P	nsSNP	BWG_0584	sucA	2-oxoglutarate decarboxylase, thiamin-requiring
662495	0.01	0	0	0	0	0	0	0	0	0	0	1	ACG/CCG	T/P	nsSNP	BWG_0584	sucA	2-oxoglutarate decarboxylase, thiamin-requiring
664099	0	0.027	0	0	0	0	0	0	0	0	0	1	ACC/CCC	T/P	nsSNP	BWG_0585	sucB	dihydrolipoyltranssuccinase
665058	0	0	0	0.01	0	0	0	0	0	0	0	1	GTG/GGG	V/G	nsSNP	BWG_0586	sucC	succinyl-CoA synthetase, beta subunit
666301	0	0	0	0	0	0	0	0.012	0	0	0	1	ACC/CCC	T/P	nsSNP	BWG_0587	sucD	succinyl-CoA synthetase, NAD(P)-binding, alpha subunit
668935	0	0.012	0	0	0	0	0	0	0	0	0	1	GCG/GCT	A/A	sSNP	BWG_0589	mngA	fused 2-O-a-mannosyl-D-glycerate specific PTS enzymes: IIA component/IIB component/IIC component
673838	0	0	0	0.012	0	0	0	0	0	0	0	1	GTG/GGG	V/G	nsSNP	BWG_0591	cydA	cytochrome d terminal oxidase, subunit I
675689	0	0	0	0	0	0	0.01	0	0	0	0	1	GTG/GGG	V/G	nsSNP	BWG_0592	cydB	cytochrome d terminal oxidase, subunit II
676938	0	0	0	0.017	0	0	0	0	0	0	0	1	GCA/GCC	A/A	sSNP	BWG_0595	ybgC	putative acyl-CoA thioesterase
682623	0	0	0	0	0	0	0.034	0.022	0	0	0	2	nc	NA	ncSNP	NA	NA	NA
682933	0	0	0	0	0	0	0	0	0	0	0.016	1	nc	NA	ncSNP	NA	NA	NA
682948	0.035	0.026	0.025	0	0	0.011	0	0.013	0.018	0	0	6	nc	NA	ncSNP	NA	NA	NA
683220	0	0	0	0	0	0	0	0	0	0	0.013	1	nc	NA	ncSNP	NA	NA	NA
688249	0	0	0	0	0	0	0.023	0	0	0	0	1	GGT/GGG	G/G	sSNP	BWG_0606	aroG	3-deoxy-D-arabino-heptulosonate-7-phosphate synthase, phenylalanine repressible
689143	0	0.011	0	0	0	0	0	0	0	0	0	1	CAC/CCC	V/G	nsSNP	BWG_0607	gpmA	phosphoglyceromutase 1
690655	0	0	0.014	0	0	0	0	0	0	0	0	1	CAC/CCC	V/G	nsSNP	BWG_0608	galM	galactose-1-epimerase (mutarotase)
690927	0	0	0.012	0	0	0	0	0	0	0	0	1	ACC/CCC	G/G	sSNP	BWG_0608	galM	galactose-1-epimerase (mutarotase)
692778	0	0.015	0	0.021	0	0	0	0	0	0	0	2	CAC/CCC	V/G	nsSNP	BWG_0610	galT	galactose-1-phosphate uridylyltransferase
693465	0	0	0.01	0	0	0	0	0	0	0	0	1	GAG/GGG	L/P	nsSNP	BWG_0611	galE	UDP-galactose-4-epimerase
693871	0	0.014	0	0	0	0	0	0	0	0	0	1	GGT/GGG	T/P	nsSNP	BWG_0611	galE	UDP-galactose-4-epimerase
695806	0	0.02	0.012	0.01	0	0	0	0	0	0	0	3	ACC/CCC	G/G	sSNP	BWG_0612	modF	fused molybdate transporter subunits of ABC superfamily: ATP-binding components
696303	0	0	0.011	0	0	0	0	0	0	0	0	1	CAC/CCC	V/G	nsSNP	BWG_0613	modE	DNA-binding transcriptional dual regulator
706053	0	0	0	0.011	0	0	0	0	0.027	0	0	2	GGT/GGG	G/G	sSNP	BWG_0623	ybhJ	putative hydratase
709956	0	0	0.013	0	0	0	0	0	0	0	0	1	GGT/GGG	T/P	nsSNP	BWG_0625	ybhB	putative kinase inhibitor
710288	0	0	0.01	0	0	0	0	0	0	0	0.011	2	ACC/CCC	G/G	sSNP	BWG_0626	bioA	7,8-diaminopelargonic acid synthase, PLP-dependent
711136	0	0	0	0.013	0	0	0	0	0	0	0	1	GCA/GCC	C/G	nsSNP	BWG_0626	bioA	7,8-diaminopelargonic acid synthase, PLP-dependent
713276	0	0.011	0	0	0	0	0	0	0	0	0	1	GGC/GGA	G/G	sSNP	BWG_0628	bioF	8-amino-7-oxononanoate synthase
713731	0	0.011	0	0	0	0	0	0	0	0	0	1	CAA/AAA	Q/K	nsSNP	BWG_0629	bioC	putative methltransferase, enzyme of biotin synthesis
714501	0	0	0	0.011	0	0	0	0	0	0	0	1	GTG/GGG	V/G	nsSNP	BWG_0630	bioD	dethiobiotin synthetase
714526	0	0	0.015	0	0	0	0	0	0	0	0	1	GCA/GCC	A/A	sSNP	BWG_0630	bioD	dethiobiotin synthetase
716743	0	0	0.019	0	0	0	0	0	0	0	0	1	ACC/CCC	T/P	nsSNP	BWG_0632	uvrB	excinulease of nucleotide excision repair, DNA damage recognition component
716801	0	0	0.01	0	0	0	0	0	0	0	0	1	GTG/GGG	V/G	nsSNP	BWG_0632	uvrB	excinulease of nucleotide excision repair, DNA damage recognition component
721090	0.01	0	0	0	0	0	0	0	0	0	0	1	GGT/GGG	G/G	sSNP	BWG_0636	moaC	molybdopterin biosynthesis, protein C
721230	0	0	0.016	0	0	0	0	0	0	0	0	1	GTG/GGG	V/G	nsSNP	BWG_0636	moaC	molybdopterin biosynthesis, protein C
721572	0	0	0.013	0	0	0	0	0	0	0	0	1	GGT/GGG	G/G	sSNP	BWG_0638	moaE	molybdopterin synthase, large subunit
724589	0	0.011	0	0.018	0	0	0	0	0	0	0	2	CAC/CCC	V/G	nsSNP	BWG_0641	ybhN	conserved inner membrane protein
725860	0	0.012	0	0	0	0	0	0	0	0	0	1	CAC/CCC	V/G	nsSNP	BWG_0642	ybhO	cardiolipin synthase 2
726123	0	0.014	0	0	0	0	0	0	0	0	0	1	CAC/CCC	V/G	nsSNP	BWG_0643	ybhP	putative DNase
726654	0	0	0.012	0	0	0	0	0	0	0	0	1	CAC/CCC	V/G	nsSNP	BWG_0643	ybhP	putative DNase
726748	0	0	0.011	0	0	0	0	0	0	0	0	1	nc	NA	ncSNP	NA	NA	NA
728473	0	0	0.013	0	0	0	0	0	0	0	0	1	CAC/CCC	V/G	nsSNP	BWG_0646	ybhS	putative transporter subunit: membrane component of ABC superfamily
729690	0	0.027	0	0	0	0.021	0	0	0	0	0.016	3	GGT/GGG	T/P	nsSNP	BWG_0647	ybhF	fused predicted transporter subunits of ABC superfamily: ATP-binding components
730980	0	0.012	0	0	0	0	0	0	0	0	0	1	CGT/CGG	T/P	nsSNP	BWG_0647	ybhF	fused predicted transporter subunits of ABC superfamily: ATP-binding components
732091	0	0	0.014	0	0	0	0	0	0	0	0	1	CCA/CCC	W/G	nsSNP	BWG_0648	ybhG	putative membrane fusion protein (MFP) component of efflux pump, membrane anchor
732126	0	0.01	0	0.015	0	0	0	0	0	0	0	2	CAC/CCC	V/G	nsSNP	BWG_0648	ybhG	putative membrane fusion protein (MFP) component of efflux pump, membrane anchor
734268	0	0	0.011	0	0.013	0	0	0	0	0	0	2	GGT/GGG	G/G	sSNP	BWG_0650	rhlE	RNA helicase
734307	0	0	0	0.015	0	0	0	0	0	0	0	1	GGT/GGG	G/G	sSNP	BWG_0650	rhlE	RNA helicase
737485	0	0	0	0.013	0	0	0	0	0	0	0	1	CAC/CCC	H/P	nsSNP	BWG_0653	ybiB	putative transferase/phosphorylase
738322	0.011	0	0	0	0	0	0	0	0	0	0	1	CAG/CGG	Q/R	nsSNP	BWG_0653	ybiB	putative transferase/phosphorylase
738947	0	0	0	0	0	0	0.015	0	0	0	0	1	TTT/GTT	F/V	nsSNP	BWG_0654	ybiC	putative dehydrogenase
739665	0	0.011	0	0	0	0	0	0	0	0	0	1	nc	NA	ncSNP	NA	NA	NA
741066	0	0	0	0.044	0	0	0	0	0.021	0.028	0	3	ACG/CCG	R/R	sSNP	BWG_0657	ybiX	hypothetical protein
741489	0	0	0.021	0	0	0	0	0	0	0	0	1	GTG/GGG	H/P	nsSNP	BWG_0658	fiu	putative iron outer membrane transporter
741733	0	0.017	0	0	0	0	0	0	0	0	0	1	GGT/GGG	T/P	nsSNP	BWG_0658	fiu	putative iron outer membrane transporter
742239	0	0	0.011	0	0	0	0	0	0	0	0	1	CAC/CCC	V/G	nsSNP	BWG_0658	fiu	putative iron outer membrane transporter
744566	0	0	0	0.013	0	0	0	0	0	0	0	1	CAC/CCC	H/P	nsSNP	BWG_0660	rlmF	putative SAM-dependent methyltransferase
745262	0.015	0	0	0	0	0	0	0	0	0	0	1	GTG/GGG	V/G	nsSNP	BWG_0660	rlmF	putative SAM-dependent methyltransferase
745350	0	0	0	0	0	0	0	0.011	0	0	0	1	GTT/GTA	V/V	sSNP	BWG_0660	rlmF	putative SAM-dependent methyltransferase
746043	0	0.022	0	0	0	0	0	0	0	0	0	1	ACC/CCC	G/G	sSNP	BWG_0661	ybiO	putative mechanosensitive channel
746259	0	0	0	0.011	0	0	0	0	0	0	0	1	TGC/GGC	A/A	sSNP	BWG_0661	ybiO	putative mechanosensitive channel
747167	0	0	0	0.014	0	0	0	0	0	0	0	1	CCA/CCC	W/G	nsSNP	BWG_0661	ybiO	putative mechanosensitive channel
747374	0	0	0	0	0	0	0	0	0	0	0.01	1	GGT/GGG	T/P	nsSNP	BWG_0661	ybiO	putative mechanosensitive channel
754377	0	0.012	0	0	0	0	0	0	0	0	0	1	CCA/CCC	W/G	nsSNP	BWG_0668	ybiP	putative hydrolase, inner membrane
756589	0	0	0	0.014	0	0	0	0	0	0	0	1	GTG/GGG	V/G	nsSNP	BWG_0671	ybiR	putative transporter
758277	0.01	0	0	0	0	0	0	0	0	0	0	1	ACC/CCC	T/P	nsSNP	BWG_0673	ybiT	fused predicted transporter subunits of ABC superfamily: ATP-binding components
762745	0	0	0.011	0	0	0	0	0	0	0	0	1	GGT/GGG	T/P	nsSNP	BWG_0676	ybiW	putative pyruvate formate lyase
763369	0	0	0.021	0	0	0	0	0	0	0	0	1	GGT/GGG	T/P	nsSNP	BWG_0676	ybiW	putative pyruvate formate lyase
763725	0	0	0	0.011	0	0	0	0	0	0	0	1	TTG/TGG	Q/P	nsSNP	BWG_0676	ybiW	putative pyruvate formate lyase
765310	0	0	0.015	0	0	0	0	0	0	0	0	1	ACC/CCC	G/G	sSNP	BWG_0677	ybiY	putative pyruvate formate lyase activating enzyme
769561	0	0	0	0.011	0	0	0	0	0	0	0	1	CTC/CCC	L/P	nsSNP	BWG_0681	iaaA	L-asparaginase
772309	0	0	0	0.01	0	0	0	0	0	0	0	1	GGT/GGG	G/G	sSNP	BWG_0683	gsiB	putative peptide transporter subunit: periplasmic-binding component of ABC superfamily
782396	0	0.012	0	0	0	0	0	0	0	0	0	1	ACG/CCG	R/R	sSNP	BWG_0691	yliJ	putative glutathione S-transferase
784233	0	0	0	0	0	0	0	0.01	0	0	0	1	GCT/ACT	S/S	sSNP	BWG_0693	deoR	DNA-binding transcriptional repressor
784345	0	0	0	0.011	0	0	0	0	0	0	0	1	GTG/GGG	H/P	nsSNP	BWG_0693	deoR	DNA-binding transcriptional repressor
788018	0	0	0	0.013	0	0	0	0	0	0	0	1	CAC/CCC	V/G	nsSNP	BWG_0697	ybjI	hypothetical protein
788988	0	0.01	0	0	0	0	0	0	0	0	0	1	TGC/GGC	A/A	sSNP	BWG_0698	ybjJ	putative transporter
788998	0	0	0	0	0.015	0	0	0	0	0	0	1	TAC/TCC	V/G	nsSNP	BWG_0698	ybjJ	putative transporter
789063	0.021	0	0	0	0	0	0	0	0	0	0	1	ACC/CCC	G/G	sSNP	BWG_0698	ybjJ	putative transporter
789147	0	0	0	0.011	0	0	0	0	0	0	0	1	ACC/CCC	G/G	sSNP	BWG_0698	ybjJ	putative transporter
790161	0	0	0	0	0	0	0	0	0	0	0.01	1	nc	NA	ncSNP	NA	NA	NA
791337	0	0	0	0.016	0	0	0	0	0	0	0	1	CAC/CCC	V/G	nsSNP	BWG_0700	ybjL	putative transporter
791752	0	0	0	0.013	0	0	0	0	0	0	0	1	NA	NA	S-indel	BWG_0700	ybjL	putative transporter
794977	0	0	0	0.01	0	0	0	0	0	0	0	1	ACC/CCC	T/P	nsSNP	BWG_0705	rimK	ribosomal protein S6 modification protein
797856	0	0.014	0	0	0	0	0	0	0	0	0	1	CGT/CGG	R/R	sSNP	BWG_0708	potG	putrescine transporter subunit: ATP-binding component of ABC superfamily
798131	0	0.01	0	0	0	0	0	0	0	0	0	1	GTG/GGG	V/G	nsSNP	BWG_0708	potG	putrescine transporter subunit: ATP-binding component of ABC superfamily
799720	0	0	0	0	0	0	0	0.015	0	0	0	1	NA	NA	S-indel	BWG_0710	potI	putrescine transporter subunit: membrane component of ABC superfamily
801378	0	0	0	0.014	0	0	0	0	0	0	0	1	ACC/CCC	T/P	nsSNP	BWG_0712	rumB	23S rRNA m(5)U747 methyltransferase
803583	0	0.036	0	0	0	0	0	0	0	0	0	1	CAC/CCC	V/G	nsSNP	BWG_0714	artM	arginine transporter subunit
803796	0	0	0.013	0	0	0	0	0	0	0	0	1	GGT/GGG	T/P	nsSNP	BWG_0715	artQ	arginine transporter subunit
803930	0	0.021	0	0	0	0	0	0	0	0	0	1	CAC/CCC	V/G	nsSNP	BWG_0715	artQ	arginine transporter subunit
806173	0	0	0	0	0	0	0	0	0	0	0.01	1	ACC/CCC	G/G	sSNP	BWG_0718	ybjP	putative lipoprotein
807152	0	0.052	0	0	0	0	0	0	0	0	0.011	2	TGT/GGT	C/G	nsSNP	BWG_0720	amiD	putative amidase and lipoprotein
807493	0	0.012	0	0	0	0	0	0	0	0	0	1	GGA/GGG	G/G	sSNP	BWG_0720	amiD	putative amidase and lipoprotein
807495	0.011	0	0	0	0	0	0	0	0	0	0	1	GTG/GGG	V/G	nsSNP	BWG_0720	amiD	putative amidase and lipoprotein
811515	0	0.013	0	0	0	0	0	0	0	0	0	1	nc	NA	ncSNP	NA	NA	NA
812168	0	0	0	0.014	0	0	0	0	0	0	0	1	GTG/GGG	H/P	nsSNP	BWG_0724	poxB	pyruvate dehydrogenase (pyruvate oxidase), thiamin-dependent, FAD-binding
813488	0	0	0.013	0	0	0	0	0	0	0	0	1	CAC/CCC	V/G	nsSNP	BWG_0725	hcr	HCP oxidoreductase, NADH-dependent
816531	0	0.018	0	0	0	0	0	0	0	0	0	1	CAC/CCC	V/G	nsSNP	BWG_0727	ybjE	putative transporter
817465	0.011	0	0	0	0	0	0	0	0	0	0	1	nc	NA	ncSNP	NA	NA	NA
818305	0	0	0.013	0	0	0	0	0	0	0	0	1	nc	NA	ncSNP	NA	NA	NA
823202	0	0	0.013	0	0	0	0	0	0	0	0	1	GTG/GGG	V/G	nsSNP	BWG_0732	macB	fused macrolide transporter subunits of ABC superfamily: ATP-binding component/membrane component
823702	0	0	0.011	0	0	0	0	0	0	0	0	1	ACC/CCC	T/P	nsSNP	BWG_0732	macB	fused macrolide transporter subunits of ABC superfamily: ATP-binding component/membrane component
824967	0.026	0	0	0	0	0	0	0	0	0	0	1	nc	NA	ncSNP	NA	NA	NA
830490	0	0.013	0	0	0	0	0	0	0	0	0	1	ACC/CCC	G/G	sSNP	BWG_0738	cydC	fused cysteine transporter subunits of ABC superfamily: membrane component/ATP-binding component
831204	0	0.01	0	0	0	0	0	0	0	0	0	1	TAG/AAG	L/L	sSNP	BWG_0738	cydC	fused cysteine transporter subunits of ABC superfamily: membrane component/ATP-binding component
831432	0	0	0	0.012	0	0	0	0	0	0	0	1	ACC/CCC	G/G	sSNP	BWG_0739	cydD	fused cysteine transporter subunits of ABC superfamily: membrane component/ATP-binding component
833715	0	0	0	0.012	0	0	0	0	0	0	0	1	GTG/GGG	H/P	nsSNP	BWG_0740	trxB	thioredoxin reductase, FAD/NAD(P)-binding
833727	0	0.013	0	0	0	0	0	0	0	0	0	1	CAC/CCC	V/G	nsSNP	BWG_0740	trxB	thioredoxin reductase, FAD/NAD(P)-binding
833849	0	0	0.011	0	0	0	0	0	0	0	0	1	ACG/CCG	R/R	sSNP	BWG_0740	trxB	thioredoxin reductase, FAD/NAD(P)-binding
834093	0	0	0	0.011	0	0	0	0	0	0	0	1	CAC/CCC	V/G	nsSNP	BWG_0740	trxB	thioredoxin reductase, FAD/NAD(P)-binding
834106	0	0.013	0.014	0.012	0	0	0	0	0	0	0	3	GGT/GGG	T/P	nsSNP	BWG_0740	trxB	thioredoxin reductase, FAD/NAD(P)-binding
835667	0	0.011	0	0	0	0	0	0	0	0	0	1	ACC/CCC	T/P	nsSNP	BWG_0742	ftsK	DNA-binding membrane protein required for chromosome resolution and partitioning
837078	0.013	0	0	0	0	0	0	0	0	0	0	1	GTG/GGG	V/G	nsSNP	BWG_0742	ftsK	DNA-binding membrane protein required for chromosome resolution and partitioning
839730	0	0.011	0	0	0	0	0	0	0	0	0	1	GGT/GGG	G/G	sSNP	BWG_0743	lolA	chaperone for lipoproteins
839747	0	0	0.011	0	0	0	0	0	0	0	0	1	GTG/GGG	V/G	nsSNP	BWG_0743	lolA	chaperone for lipoproteins
840133	0	0.022	0	0	0	0	0	0	0	0	0	1	ACC/CCC	T/P	nsSNP	BWG_0743	lolA	chaperone for lipoproteins
844125	0.019	0	0	0	0	0.011	0	0	0	0	0	2	ACC/CCC	T/P	nsSNP	BWG_0746	dmsA	dimethyl sulfoxide reductase, anaerobic, subunit A
845501	0	0	0.018	0	0	0	0	0	0	0	0	1	GGT/GGG	G/G	sSNP	BWG_0746	dmsA	dimethyl sulfoxide reductase, anaerobic, subunit A
846556	0	0	0	0.01	0	0	0	0	0	0	0	1	TCA/TCC	S/S	sSNP	BWG_0748	dmsC	dimethyl sulfoxide reductase, anaerobic, subunit C
846952	0	0.016	0	0	0	0	0	0	0	0	0	1	GCA/GCC	A/A	sSNP	BWG_0748	dmsC	dimethyl sulfoxide reductase, anaerobic, subunit C
853814	0	0.013	0	0	0	0	0	0	0	0	0	1	ACC/CCC	G/G	sSNP	BWG_0755	pflB	pyruvate formate lyase I
856532	0	0.013	0	0	0	0	0	0	0	0	0	1	ACC/CCC	G/G	sSNP	BWG_0756	focA	formate transporter
856589	0	0	0	0	0	0	0	0	0	0	0.031	1	ACC/CCC	G/G	sSNP	BWG_0756	focA	formate transporter
859760	0	0	0	0.011	0	0	0	0	0	0	0	1	nc	NA	ncSNP	NA	NA	NA
867662	0	0	0	0	0	0	0	0	0	0	0.015	1	AGT/AGG	S/R	nsSNP	BWG_0765	ycaI	conserved inner membrane protein
870580	0	0.01	0	0	0	0	0	0	0	0	0	1	GGT/GGG	G/G	sSNP	BWG_0767	lpxK	lipid A 4'kinase
870762	0	0	0	0.011	0	0	0	0	0	0	0	1	GTG/GGG	V/G	nsSNP	BWG_0767	lpxK	lipid A 4'kinase
870877	0	0.025	0	0	0	0	0	0	0	0	0	1	GGT/GGG	G/G	sSNP	BWG_0767	lpxK	lipid A 4'kinase
871079	0	0	0	0.019	0	0	0	0	0	0	0	1	TGG/GGG	W/G	nsSNP	BWG_0767	lpxK	lipid A 4'kinase
874233	0	0	0	0.013	0	0	0	0	0	0	0	1	GGT/GGG	G/G	sSNP	BWG_0771	ycbJ	hypothetical protein
875788	0	0.012	0	0	0	0	0	0	0	0	0	1	ACC/CCC	T/P	nsSNP	BWG_0773	smtA	putative S-adenosyl-L-methionine-dependent methyltransferase
878188	0	0	0	0.012	0	0	0	0	0	0	0	1	ACC/CCC	T/P	nsSNP	BWG_0775	mukE	protein involved in chromosome partitioning
879691	0	0	0	0.012	0	0	0	0	0	0	0	1	GTG/GGG	V/G	nsSNP	BWG_0776	mukB	fused chromosome partitioning protein: predicted nucleotide hydrolase/conserved protein/conserved protein
885319	0	0	0.011	0	0	0	0	0	0	0	0	1	GCA/GCC	A/A	sSNP	BWG_0778	ycbK	hypothetical protein
889685	0	0	0	0	0	0	0.028	0	0	0	0	1	nc	NA	ncSNP	NA	NA	NA
890459	0	0	0	0	0	0	0	0.011	0	0	0	1	GGT/GGG	T/P	nsSNP	BWG_0782	asnS	asparaginyl tRNA synthetase
896082	0	0	0	0.016	0	0	0	0	0	0	0	1	GGT/GGG	T/P	nsSNP	BWG_0785	ssuB	alkanesulfonate transporter subunit
896095	0	0	0.011	0	0	0	0	0	0	0	0	1	ACC/CCC	G/G	sSNP	BWG_0785	ssuB	alkanesulfonate transporter subunit
897074	0	0.018	0	0	0	0	0	0	0	0	0	1	CAC/CCC	V/G	nsSNP	BWG_0787	ssuD	alkanesulfonate monooxygenase, FMNH(2)-dependent
897263	0	0.011	0	0	0	0	0	0	0	0	0	1	CAC/CCC	V/G	nsSNP	BWG_0787	ssuD	alkanesulfonate monooxygenase, FMNH(2)-dependent
901376	0	0	0	0	0	0	0	0.011	0	0	0	1	AAA/AAC	K/N	nsSNP	BWG_0791	ycbR	putative periplasmic pilin chaperone
901730	0	0	0.015	0	0	0	0	0	0	0	0	1	GGT/GGG	G/G	sSNP	BWG_0792	ycbS	putative outer membrane usher protein
904182	0	0	0.026	0	0	0	0.05	0	0	0	0	2	GTA/GGA	V/G	nsSNP	BWG_0793	ycbT	putative fimbrial-like adhesin protein
905374	0.013	0	0	0	0	0	0	0	0	0	0	1	ACC/CCC	T/P	nsSNP	BWG_0794	ycbU	putative fimbrial-like adhesin protein
907113	0	0.011	0	0	0	0	0	0	0	0	0	1	CTG/CGG	L/R	nsSNP	BWG_0797	pyrD	dihydro-orotate oxidase, FMN-linked
910123	0	0	0	0.015	0	0	0	0	0	0	0	1	GTG/GGG	V/G	nsSNP	BWG_0800	rlmL	putative methyltransferase
910133	0	0.012	0	0.013	0	0	0	0	0	0	0	2	GGT/GGG	G/G	sSNP	BWG_0800	rlmL	putative methyltransferase
910335	0	0	0	0.011	0	0	0	0	0	0	0	1	ACC/CCC	T/P	nsSNP	BWG_0800	rlmL	putative methyltransferase
910690	0.011	0	0	0	0	0	0	0	0	0	0	1	CAC/CCC	H/P	nsSNP	BWG_0800	rlmL	putative methyltransferase
912746	0	0	0	0	0	0	0.019	0	0	0	0	1	TTT/GTT	F/V	nsSNP	BWG_0801	uup	fused predicted transporter subunits of ABC superfamily: ATP-binding components
912786	0	0	0	0.011	0	0	0	0	0	0	0	1	CAC/CCC	H/P	nsSNP	BWG_0801	uup	fused predicted transporter subunits of ABC superfamily: ATP-binding components
913158	0.011	0	0	0	0	0	0	0	0	0	0	1	GTG/GGG	V/G	nsSNP	BWG_0801	uup	fused predicted transporter subunits of ABC superfamily: ATP-binding components
914345	0	0.028	0	0	0	0	0	0	0	0	0	1	ACC/CCC	T/P	nsSNP	BWG_0802	pqiA	paraquat-inducible membrane protein A
914700	0	0	0.016	0	0	0	0	0	0	0	0	1	GTA/GGA	V/G	nsSNP	BWG_0802	pqiA	paraquat-inducible membrane protein A
914723	0	0	0.014	0	0	0	0	0	0	0	0	1	TGT/GGT	C/G	nsSNP	BWG_0802	pqiA	paraquat-inducible membrane protein A
914811	0.015	0	0	0	0	0	0	0	0	0	0	1	CGC/CCC	R/P	nsSNP	BWG_0802	pqiA	paraquat-inducible membrane protein A
915620	0	0	0	0.012	0	0	0	0	0	0	0	1	GGT/GGG	G/G	sSNP	BWG_0803	pqiB	paraquat-inducible protein B
927022	0	0	0	0.012	0	0	0	0	0	0	0	1	ACG/CCG	T/P	nsSNP	BWG_0814	helD	DNA helicase IV
927312	0	0	0	0	0	0	0	0.012	0	0	0	1	GGT/GGG	G/G	sSNP	BWG_0814	helD	DNA helicase IV
930179	0	0	0	0.012	0	0	0	0	0	0	0	1	ACC/CCC	T/P	nsSNP	BWG_0817	yccU	putative CoA-binding protein with NAD(P)-binding Rossmann-fold domain
936760	0	0	0	0	0	0	0	0	0	0	0.011	1	AAC/ACC	N/T	nsSNP	BWG_0824	hyaB	hydrogenase 1, large subunit
939058	0	0.01	0	0	0	0	0	0	0	0	0	1	CTG/CCG	L/P	nsSNP	BWG_0828	hyaF	protein involved in nickel incorporation into hydrogenase-1 proteins
940977	0.013	0	0.011	0	0	0	0	0	0	0	0	2	GGT/GGG	G/G	sSNP	BWG_0829	appC	cytochrome bd-II oxidase, subunit I
941138	0	0	0	0.011	0	0	0	0	0	0	0	1	GTG/GGG	V/G	nsSNP	BWG_0829	appC	cytochrome bd-II oxidase, subunit I
941602	0.014	0	0	0	0	0	0	0	0	0	0	1	GTG/GGG	V/G	nsSNP	BWG_0830	appB	cytochrome bd-II oxidase, subunit II
942153	0	0	0.011	0	0	0	0	0	0	0	0	1	TGG/GGG	W/G	nsSNP	BWG_0830	appB	cytochrome bd-II oxidase, subunit II
943017	0	0.011	0	0	0	0	0	0	0	0	0	1	ACA/ACC	T/T	sSNP	BWG_0832	appA	phosphoanhydride phosphorylase
944373	0	0	0	0.012	0	0	0	0	0	0	0	1	GGT/GGG	T/P	nsSNP	BWG_0833	etk	cryptic autophosphorylating protein tyrosine kinase Etk
945389	0	0	0.012	0	0	0	0	0	0	0	0	1	GTG/GGG	H/P	nsSNP	BWG_0833	etk	cryptic autophosphorylating protein tyrosine kinase Etk
949671	0	0.011	0	0	0	0	0	0	0	0	0	1	GGT/GGG	T/P	nsSNP	BWG_0836	gfcD	hypothetical protein
962655	0	0	0	0.011	0	0	0	0	0	0	0	1	GGT/GGG	G/G	sSNP	BWG_0851	torA	trimethylamine N-oxide (TMAO) reductase I, catalytic subunit
964150	0.011	0	0	0.014	0	0	0	0	0	0	0	2	GTG/GGG	V/G	nsSNP	BWG_0852	torD	chaperone involved in maturation of TorA subunit of trimethylamine N-oxide reductase system I
965383	0	0	0	0.043	0	0	0	0	0	0	0	1	CAC/CCC	V/G	nsSNP	BWG_0854	cbpA	curved DNA-binding protein, DnaJ-like protein
968062	0	0	0	0	0	0	0	0	0	0.011	0	1	GTG/GGG	V/G	nsSNP	BWG_0856	agp	glucose-1-phosphatase/inositol phosphatase
968435	0	0	0.011	0	0	0	0	0	0	0	0	1	GGT/GGG	G/G	sSNP	BWG_0856	agp	glucose-1-phosphatase/inositol phosphatase
970412	0	0.017	0	0	0	0	0	0	0	0	0	1	GGT/GGG	G/G	sSNP	BWG_0859	ymdF	hypothetical protein
971954	0	0	0	0	0	0.011	0	0	0	0	0	1	TCG/TTG	R/Q	nsSNP	BWG_0860	rutG	putative transporter
972235	0	0	0	0.015	0	0	0	0	0	0	0	1	CAC/CCC	V/G	nsSNP	BWG_0861	rutF	putative oxidoreductase, flavin:NADH component
972461	0	0	0	0	0	0	0	0	0	0	0.01	1	GGC/GGT	A/T	nsSNP	BWG_0861	rutF	putative oxidoreductase, flavin:NADH component
972476	0	0.013	0	0	0	0	0	0	0	0	0	1	GGT/GGG	T/P	nsSNP	BWG_0861	rutF	putative oxidoreductase, flavin:NADH component
975759	0	0	0.013	0	0	0	0	0	0	0	0	1	ACC/CCC	G/G	sSNP	BWG_0866	rutA	putative monooxygenase
975916	0	0.012	0	0	0	0	0	0	0	0	0	1	CAC/CCC	V/G	nsSNP	BWG_0866	rutA	putative monooxygenase
978678	0	0.011	0	0	0	0	0	0	0	0	0	1	CAC/CCC	V/G	nsSNP	BWG_0868	putA	fused DNA-binding transcriptional regulator/proline dehydrogenase/pyrroline-5-carboxylate dehydrogenase
979100	0.034	0	0	0	0	0	0	0	0.015	0	0	2	ACC/CCC	G/G	sSNP	BWG_0868	putA	fused DNA-binding transcriptional regulator/proline dehydrogenase/pyrroline-5-carboxylate dehydrogenase
980410	0	0.02	0	0	0	0	0	0	0	0	0	1	GGT/GGG	T/P	nsSNP	BWG_0868	putA	fused DNA-binding transcriptional regulator/proline dehydrogenase/pyrroline-5-carboxylate dehydrogenase
980536	0	0	0	0.02	0	0	0	0	0	0	0	1	GGT/GGG	T/P	nsSNP	BWG_0868	putA	fused DNA-binding transcriptional regulator/proline dehydrogenase/pyrroline-5-carboxylate dehydrogenase
982407	0	0	0.012	0	0	0	0	0	0	0	0	1	GGT/GGG	G/G	sSNP	BWG_0869	putP	proline:sodium symporter
983981	0	0	0	0	0	0	0	0	0	0	0.011	1	nc	NA	ncSNP	NA	NA	NA
984177	0.011	0	0	0	0	0	0	0	0	0	0	1	nc	NA	ncSNP	NA	NA	NA
985201	0	0.011	0	0	0	0	0	0	0	0	0	1	CCA/CCC	P/P	sSNP	BWG_0870	efeO	hypothetical protein
986534	0	0	0.02	0	0	0	0	0	0	0	0	1	GTG/GGG	V/G	nsSNP	BWG_0871	efeB	hypothetical protein
987943	0	0	0.011	0	0	0	0	0	0	0	0	1	GTG/GGG	V/G	nsSNP	BWG_0872	phoH	conserved protein with nucleoside triphosphate hydrolase domain
993358	0	0.013	0	0	0	0	0	0	0	0	0	1	GGT/GGG	T/P	nsSNP	BWG_0876	pgaA	putative outer membrane protein
1003350	0	0	0	0	0	0	0.052	0.014	0.015	0	0	3	nc	NA	ncSNP	NA	NA	NA
1006968	0	0.015	0	0	0	0	0	0	0	0	0	1	nc	NA	ncSNP	NA	NA	NA
1009536	0	0.012	0	0	0	0	0	0	0	0	0	1	TGT/GGT	C/G	nsSNP	BWG_0895	ymdC	putative hydrolase
1009557	0	0.017	0	0	0	0	0	0	0	0	0	1	TGT/GGT	C/G	nsSNP	BWG_0895	ymdC	putative hydrolase
1016793	0	0	0.013	0	0	0	0	0	0	0	0	1	ACT/CCT	T/P	nsSNP	BWG_0899	yceK	putative lipoprotein
1017844	0.01	0	0	0	0	0	0	0	0	0	0	1	CGA/TGA	S/S	sSNP	BWG_0901	mdtG	putative drug efflux system
1018153	0	0	0	0.136	0	0	0	0	0	0	0	1	GCC/CCC	G/G	sSNP	BWG_0901	mdtG	putative drug efflux system
1023524	0	0	0	0.02	0	0	0	0	0	0	0	1	CCA/CCC	W/G	nsSNP	BWG_0907	solA	N-methyltryptophan oxidase, FAD-binding
1023680	0	0.024	0	0	0	0	0	0	0	0	0	1	ATA/ATC	Y/D	nsSNP	BWG_0907	solA	N-methyltryptophan oxidase, FAD-binding
1025791	0	0	0	0	0	0	0	0.013	0	0	0	1	nc	NA	ncSNP	NA	NA	NA
1030299	0	0.01	0	0	0	0	0	0	0	0	0	1	ACG/GCG	T/A	nsSNP	BWG_0916	yceM	putative oxidoreductase with NAD(P)-binding Rossmann-fold domain
1030568	0	0	0.012	0	0	0	0	0	0	0	0	1	GGT/GGG	G/G	sSNP	BWG_0916	yceM	putative oxidoreductase with NAD(P)-binding Rossmann-fold domain
1030581	0	0	0.011	0	0	0	0	0	0	0	0	1	ACC/CCC	T/P	nsSNP	BWG_0916	yceM	putative oxidoreductase with NAD(P)-binding Rossmann-fold domain
1033490	0	0.01	0	0	0	0	0	0	0	0	0	1	ACC/CCC	G/G	sSNP	BWG_0920	flgA	assembly protein for flagellar basal-body periplasmic P ring
1037106	0	0.018	0	0	0	0	0	0	0	0	0	1	ACG/CCG	T/P	nsSNP	BWG_0925	flgF	flagellar component of cell-proximal portion of basal-body rod
1038283	0	0	0	0.011	0	0	0	0	0	0	0	1	GTG/GGG	V/G	nsSNP	BWG_0926	flgG	flagellar component of cell-distal portion of basal-body rod
1044390	0	0	0	0.011	0	0	0	0	0	0	0	1	ACC/CCC	G/G	sSNP	BWG_0932	rne	fused ribonucleaseE: endoribonuclease/RNA-binding protein/RNA degradosome binding protein
1044790	0	0	0.013	0	0	0	0	0	0	0	0	1	CAC/CCC	V/G	nsSNP	BWG_0932	rne	fused ribonucleaseE: endoribonuclease/RNA-binding protein/RNA degradosome binding protein
1045105	0	0.011	0	0	0	0	0	0	0	0	0	1	GTG/GGG	H/P	nsSNP	BWG_0932	rne	fused ribonucleaseE: endoribonuclease/RNA-binding protein/RNA degradosome binding protein
1045761	0	0	0	0.012	0	0	0	0	0	0	0	1	ACC/CCC	G/G	sSNP	BWG_0932	rne	fused ribonucleaseE: endoribonuclease/RNA-binding protein/RNA degradosome binding protein
1046374	0	0.01	0	0	0	0	0	0	0	0	0	1	GCG/GTG	R/H	nsSNP	BWG_0932	rne	fused ribonucleaseE: endoribonuclease/RNA-binding protein/RNA degradosome binding protein
1048276	0.01	0	0	0	0	0	0	0	0	0	0	1	GGT/GGG	G/G	sSNP	BWG_0934	rluC	23S rRNA pseudouridylate synthase
1048935	0	0.011	0	0	0	0	0	0	0	0	0	1	CAC/CCC	H/P	nsSNP	BWG_0934	rluC	23S rRNA pseudouridylate synthase
1050619	0	0.012	0	0	0	0	0	0	0	0	0	1	GGT/GGG	G/G	sSNP	BWG_0937	rpmF	50S ribosomal subunit protein L32
1052000	0.015	0	0	0	0	0	0	0	0	0	0	1	TGG/GGG	W/G	nsSNP	BWG_0939	fabH	3-oxoacyl-[acyl-carrier-protein] synthase III
1057752	0	0	0.011	0	0	0	0	0	0	0	0	1	ACC/CCC	T/P	nsSNP	BWG_0945	yceG	putative aminodeoxychorismate lyase
1057847	0	0	0	0.01	0	0	0	0	0	0	0	1	CGT/CGG	R/R	sSNP	BWG_0945	yceG	putative aminodeoxychorismate lyase
1060419	0	0	0	0	0	0	0.025	0	0	0	0	1	GGT/GGG	G/G	sSNP	BWG_0948	ycfH	putative metallodependent hydrolase
1061745	0	0	0.013	0	0	0	0	0	0	0	0	1	GGT/GGG	G/G	sSNP	BWG_0949	ptsG	fused glucose-specific PTS enzymes: IIB component/IIC component
1061772	0	0.014	0	0	0	0	0	0	0	0	0	1	GGT/GGG	G/G	sSNP	BWG_0949	ptsG	fused glucose-specific PTS enzymes: IIB component/IIC component
1067012	0	0	0	0.023	0	0	0	0	0	0	0	1	GTG/GGG	V/G	nsSNP	BWG_0954	thiK	thiamin kinase
1067014	0	0.015	0	0.013	0	0	0	0	0	0	0	2	TGG/GGG	W/G	nsSNP	BWG_0954	thiK	thiamin kinase
1067018	0	0	0	0.012	0	0	0	0	0	0	0	1	GTG/GGG	V/G	nsSNP	BWG_0954	thiK	thiamin kinase
1067437	0	0	0	0.018	0	0	0	0	0	0	0	1	GGT/GGG	G/G	sSNP	BWG_0955	nagZ	beta N-acetyl-glucosaminidase
1069280	0	0	0	0.011	0	0	0	0	0	0	0	1	GGT/GGG	G/G	sSNP	BWG_0957	ndh	respiratory NADH dehydrogenase 2/cupric reductase
1070125	0	0.014	0	0.012	0	0	0	0	0	0	0	2	GTG/GGG	V/G	nsSNP	BWG_0957	ndh	respiratory NADH dehydrogenase 2/cupric reductase
1071061	0	0	0	0.013	0	0	0	0	0	0	0	1	GGT/GGG	G/G	sSNP	BWG_0958	ycfJ	hypothetical protein
1071946	0	0	0	0.013	0	0	0	0	0	0	0	1	NA	NA	S-indel	BWG_0959	ycfQ	putative DNA-binding transcriptional regulator
1073610	0	0	0	0.018	0	0	0	0	0	0	0	1	nc	NA	ncSNP	NA	NA	NA
1074146	0	0.01	0	0	0	0	0	0	0	0	0	1	TCC/CCC	G/G	sSNP	BWG_0962	mfd	transcription-repair coupling factor
1077758	0	0	0	0.022	0	0	0	0	0	0	0.011	2	CCA/CCC	W/G	nsSNP	BWG_0963	ycfT	putative inner membrane protein
1078856	0.011	0	0	0	0	0	0	0	0	0	0	1	GCA/GCC	A/A	sSNP	BWG_0964	lolC	outer membrane-specific lipoprotein transporter subunit
1078912	0	0.024	0	0	0	0	0	0	0	0	0	1	GTG/GGG	V/G	nsSNP	BWG_0964	lolC	outer membrane-specific lipoprotein transporter subunit
1079254	0	0	0	0	0	0	0	0	0	0	0.014	1	GAT/GGT	D/G	nsSNP	BWG_0964	lolC	outer membrane-specific lipoprotein transporter subunit
1080164	0	0	0	0.01	0	0	0	0	0	0	0	1	GTG/GGG	V/G	nsSNP	BWG_0965	lolD	outer membrane-specific lipoprotein transporter subunit
1080946	0	0	0	0.01	0	0	0	0	0	0	0	1	GTG/GGG	V/G	nsSNP	BWG_0966	lolE	outer membrane-specific lipoprotein transporter subunit
1086200	0	0	0	0.017	0	0	0	0	0	0	0	1	CAC/CCC	V/G	nsSNP	BWG_0972	potC	polyamine transporter subunit
1086360	0	0	0.011	0	0	0	0	0	0	0	0	1	GGT/GGG	T/P	nsSNP	BWG_0972	potC	polyamine transporter subunit
1087333	0	0	0.011	0	0	0	0	0	0	0	0	1	CAC/CCC	V/G	nsSNP	BWG_0973	potB	polyamine transporter subunit
1088788	0	0	0.01	0	0	0	0	0	0	0	0	1	nc	NA	ncSNP	NA	NA	NA
1089480	0	0	0	0.01	0	0	0	0	0	0	0	1	GGT/GGG	G/G	sSNP	BWG_0975	pepT	peptidase T
1090958	0	0	0	0.01	0	0	0	0	0	0	0	1	CAC/CCC	V/G	nsSNP	BWG_0976	ycfD	hypothetical protein
1091504	0	0	0.013	0	0	0	0	0	0	0	0	1	CAC/CCC	V/G	nsSNP	BWG_0977	phoQ	sensory histidine kinase in two-compoent regulatory system with PhoP
1095609	0	0	0.014	0	0	0	0	0	0	0	0	1	ACC/CCC	G/G	sSNP	BWG_0980	hflD	putative lysogenization regulator
1110157	0	0	0.011	0	0	0	0	0	0	0	0	1	nc	NA	ncSNP	NA	NA	NA
1110537	0	0	0.012	0	0	0	0	0	0	0	0	1	TGC/GGC	A/A	sSNP	BWG_0995	ymgD	hypothetical protein
1117586	0	0	0	0	0	0	0	0.011	0	0	0	1	ACC/CCC	G/G	sSNP	BWG_1007	hlyE	hemolysin E
1119612	0	0	0	0	0	0	0	0	0	0	0.013	1	GGT/GGG	G/G	sSNP	BWG_1009	umuC	DNA polymerase V, subunit C
1120607	0.012	0	0	0	0	0	0	0	0	0	0	1	CAC/CCC	V/G	nsSNP	BWG_1010	dsbB	oxidoreductase that catalyzes reoxidation of DsbA protein disulfide isomerase I
1125634	0.013	0	0	0	0	0	0	0	0	0	0	1	AGT/AGG	S/R	nsSNP	BWG_1014	dadA	D-amino acid dehydrogenase
1125919	0	0.013	0	0	0	0	0	0	0	0	0	1	GGT/GGG	G/G	sSNP	BWG_1014	dadA	D-amino acid dehydrogenase
1127415	0	0	0	0.012	0	0	0	0	0	0	0	1	CAC/CCC	H/P	nsSNP	BWG_1015	dadX	alanine racemase 2, PLP-binding
1133814	0	0	0	0.011	0	0	0	0	0	0	0	1	GGT/GGG	T/P	nsSNP	BWG_1022	treA	periplasmic trehalase
1133837	0	0	0	0.013	0	0	0	0	0	0	0	1	CAC/CCC	V/G	nsSNP	BWG_1022	treA	periplasmic trehalase
1135718	0	0	0	0.019	0	0	0	0	0	0	0	1	ACC/CCC	G/G	sSNP	BWG_1023	dhaM	fused predicted dihydroxyacetone-specific PTS enzymes: HPr component/EI component
1138223	0	0	0	0	0	0	0	0	0	0	0.011	1	TAT/TCT	I/R	nsSNP	BWG_1025	dhaK	dihydroxyacetone kinase, N-terminal domain protein
1138630	0	0.019	0	0	0	0	0	0	0	0	0	1	ACC/CCC	G/G	sSNP	BWG_1025	dhaK	dihydroxyacetone kinase, N-terminal domain protein
1141848	0	0.01	0	0	0	0	0	0	0	0	0	1	ACC/CCC	G/G	sSNP	BWG_1027	ycgV	putative adhesin
1148795	0	0.02	0	0	0	0	0	0	0	0	0	1	nc	NA	ncSNP	NA	NA	NA
1148839	0	0	0	0.042	0	0	0.024	0	0	0	0	2	nc	NA	ncSNP	NA	NA	NA
1153654	0	0	0	0.012	0	0	0	0	0	0	0	1	GGT/GGG	G/G	sSNP	BWG_1036	prfA	peptide chain release factor RF-1
1154815	0	0.012	0	0	0	0	0	0	0	0	0	1	ACC/CCC	T/P	nsSNP	BWG_1037	prmC	N5-glutamine methyltransferase, modifies release factors RF-1 and RF-2
1156388	0	0.017	0	0	0	0	0	0	0	0	0	1	ACC/CCC	T/P	nsSNP	BWG_1040	kdsA	3-deoxy-D-manno-octulosonate 8-phosphate synthase
1159766	0	0	0	0.017	0	0	0.026	0	0.016	0	0	3	GGT/GGG	T/P	nsSNP	BWG_1044	chaA	calcium/sodium:proton antiporter
1162245	0	0.011	0	0	0	0	0	0	0	0	0	1	GTG/GGG	V/G	nsSNP	BWG_1048	ychO	putative invasin
1162804	0.014	0	0	0	0	0	0	0	0	0	0	1	ACA/ACC	T/T	sSNP	BWG_1048	ychO	putative invasin
1167222	0	0	0.011	0	0	0	0	0	0	0	0	1	GTA/GGA	V/G	nsSNP	BWG_1051	narK	nitrate/nitrite transporter
1168763	0	0.058	0	0	0	0	0	0	0	0	0	1	CAC/CCC	H/P	nsSNP	BWG_1052	narG	nitrate reductase 1, alpha subunit
1174810	0	0	0	0.011	0	0	0	0	0	0	0	1	AAT/AGT	N/S	nsSNP	BWG_1056	ychS	hypothetical protein
1174985	0	0	0	0	0	0	0	0	0	0.011	0	1	nc	NA	ncSNP	NA	NA	NA
1177947	0	0.011	0	0	0	0	0	0	0	0	0	1	GGT/GGG	G/G	sSNP	BWG_1060	rssA	hypothetical protein
1183165	0.02	0	0	0	0	0	0	0	0	0	0.033	2	nc	NA	ncSNP	NA	NA	NA
1192275	0	0	0	0.011	0	0	0	0	0	0	0	1	nc	NA	ncSNP	NA	NA	NA
1193708	0	0	0	0.013	0	0	0	0	0	0	0	1	ACC/CCC	T/P	nsSNP	BWG_1074	oppD	oligopeptide transporter subunit
1194829	0	0.012	0	0	0	0	0	0	0	0	0	1	ACC/CCC	T/P	nsSNP	BWG_1075	oppF	oligopeptide transporter subunit
1196434	0	0.028	0	0	0	0	0	0	0	0	0	1	CAC/CCC	V/G	nsSNP	BWG_1077	cls	cardiolipin synthase 1
1196965	0	0.011	0	0	0	0	0	0	0	0	0	1	CAC/CCC	V/G	nsSNP	BWG_1077	cls	cardiolipin synthase 1
1196969	0	0	0	0.011	0	0	0	0	0	0	0	1	ACT/ACC	S/G	nsSNP	BWG_1077	cls	cardiolipin synthase 1
1196980	0.011	0	0	0	0	0	0	0	0	0	0	1	GTC/GCC	D/G	nsSNP	BWG_1077	cls	cardiolipin synthase 1
1200627	0	0	0	0.013	0	0	0	0	0	0	0	1	AGT/AGG	S/R	nsSNP	BWG_1081	tonB	membrane spanning protein in TonB-ExbB-ExbD complex
1200638	0	0	0	0.01	0	0	0	0	0	0	0	1	GTG/GGG	V/G	nsSNP	BWG_1081	tonB	membrane spanning protein in TonB-ExbB-ExbD complex
1203816	0	0	0	0	0	0	0	0.012	0	0	0	1	GAC/AAC	V/V	sSNP	BWG_1086	yciE	hypothetical protein
1204816	0	0	0	0.021	0	0	0	0	0	0	0	1	ACC/CCC	G/G	sSNP	BWG_1088	yciG	hypothetical protein
1205871	0	0	0	0	0	0	0	0.022	0	0	0	1	ACC/CCC	G/G	sSNP	BWG_1089	trpA	tryptophan synthase, alpha subunit
1207822	0	0.012	0	0	0	0	0	0	0	0	0	1	ACC/CCC	G/G	sSNP	BWG_1091	trpC	fused indole-3-glycerolphosphate synthetase/N-(5-phosphoribosyl)anthranilate isomerase
1207904	0	0.01	0	0	0	0	0	0	0	0	0	1	CAC/CCC	V/G	nsSNP	BWG_1091	trpC	fused indole-3-glycerolphosphate synthetase/N-(5-phosphoribosyl)anthranilate isomerase
1207991	0	0.017	0	0	0	0	0	0	0	0	0	1	CAC/CCC	V/G	nsSNP	BWG_1091	trpC	fused indole-3-glycerolphosphate synthetase/N-(5-phosphoribosyl)anthranilate isomerase
1209195	0	0.011	0.011	0	0	0	0	0	0	0	0	2	GGT/GGG	T/P	nsSNP	BWG_1092	trpD	fused glutamine amidotransferase (component II) of anthranilate synthase/anthranilate phosphoribosyl transferase
1209414	0	0	0	0	0	0	0	0	0	0	0.012	1	GTC/GTT	D/N	nsSNP	BWG_1092	trpD	fused glutamine amidotransferase (component II) of anthranilate synthase/anthranilate phosphoribosyl transferase
1209729	0	0	0	0.019	0	0	0	0	0	0	0	1	GGT/GGG	T/P	nsSNP	BWG_1092	trpD	fused glutamine amidotransferase (component II) of anthranilate synthase/anthranilate phosphoribosyl transferase
1210688	0	0.015	0	0	0	0	0	0	0	0	0	1	GGT/GGG	T/P	nsSNP	BWG_1093	trpE	component I of anthranilate synthase
1216082	0	0	0.011	0	0	0	0	0	0	0	0	1	ACC/CCC	T/P	nsSNP	BWG_1098	rluB	23S rRNA pseudouridylate synthase
1222310	0	0.011	0	0	0	0	0	0	0	0	0	1	GTG/GGG	V/G	nsSNP	BWG_1103	topA	DNA topoisomerase I, omega subunit
1224656	0	0	0	0.012	0	0	0	0	0	0	0	1	nc	NA	ncSNP	NA	NA	NA
1224960	0	0.013	0	0	0	0	0	0	0	0	0	1	GTG/GGG	V/G	nsSNP	BWG_1107	acnA	aconitate hydratase 1
1227070	0	0	0	0	0	0	0	0.019	0	0	0	1	GGT/GGA	G/G	sSNP	BWG_1107	acnA	aconitate hydratase 1
1227108	0.011	0	0	0	0	0	0	0	0	0	0	1	CAC/CCC	H/P	nsSNP	BWG_1107	acnA	aconitate hydratase 1
1227181	0	0	0	0	0	0	0	0.015	0	0	0	1	GGG/GGA	G/G	sSNP	BWG_1107	acnA	aconitate hydratase 1
1229373	0	0.018	0	0	0	0	0	0	0	0	0	1	TCA/TCC	S/S	sSNP	BWG_1110	yciS	conserved inner membrane protein
1231689	0	0.01	0	0	0	0	0	0	0	0	0	1	GTC/GTA	V/V	sSNP	BWG_1113	yciH	hypothetical protein
1238092	0	0	0.013	0	0	0	0	0	0	0	0	1	GGT/GGG	T/P	nsSNP	BWG_1119	yciW	putative oxidoreductase
1238253	0	0	0.015	0	0	0	0	0	0	0	0	1	GTG/GGG	H/P	nsSNP	BWG_1119	yciW	putative oxidoreductase
1247652	0	0	0	0.013	0	0	0	0	0	0	0	1	CCA/CCC	W/G	nsSNP	BWG_1128	puuP	putrescine importer
1247981	0	0	0.03	0.015	0	0	0	0	0	0.011	0	3	CAC/CCC	V/G	nsSNP	BWG_1128	puuP	putrescine importer
1252048	0	0	0	0.018	0	0	0	0	0	0	0	1	ACC/CCC	T/P	nsSNP	BWG_1132	puuC	gamma-Glu-gamma-aminobutyraldehyde dehydrogenase, NAD(P)H-dependent
1254008	0	0	0	0	0	0	0	0	0	0	0.011	1	GTG/ATG	V/M	nsSNP	BWG_1133	puuB	gamma-Glu-putrescine oxidase, FAD/NAD(P)-binding
1254295	0	0	0	0	0	0	0	0	0	0	0.011	1	CAT/CAA	H/Q	nsSNP	BWG_1133	puuB	gamma-Glu-putrescine oxidase, FAD/NAD(P)-binding
1255162	0	0	0	0	0	0	0	0	0	0	0.013	1	ACC/AAC	T/N	nsSNP	BWG_1134	puuE	GABA aminotransferase, PLP-dependent
1255351	0	0	0	0	0	0	0	0.012	0	0	0	1	GTG/GGG	V/G	nsSNP	BWG_1134	puuE	GABA aminotransferase, PLP-dependent
1255375	0	0	0	0	0	0	0	0	0	0	0.01	1	TCA/TTA	S/L	nsSNP	BWG_1134	puuE	GABA aminotransferase, PLP-dependent
1258908	0	0.019	0	0	0	0	0.012	0	0	0	0	2	NA	NA	S-indel	NA	NA	NA
1264266	0	0	0.011	0	0	0	0	0	0	0	0	1	CAG/CCG	Q/P	nsSNP	BWG_1145	ycjQ	putative oxidoreductase, Zn-dependent and NAD(P)-binding
1265222	0.019	0	0	0	0	0	0	0	0	0	0	1	ACC/CCC	T/P	nsSNP	BWG_1146	ycjR	putative enzyme
1265378	0	0	0	0	0.01	0	0	0	0	0	0	1	ACC/CCC	T/P	nsSNP	BWG_1146	ycjR	putative enzyme
1265763	0.012	0	0	0	0	0	0	0	0	0	0	1	GTG/GGG	V/G	nsSNP	BWG_1147	ycjS	putative oxidoreductase, NADH-binding
1266013	0	0	0	0	0	0	0.012	0	0	0	0	1	AAA/AAC	K/N	nsSNP	BWG_1147	ycjS	putative oxidoreductase, NADH-binding
1273411	0	0	0	0	0	0	0	0.013	0	0	0	1	GAC/GCC	D/A	nsSNP	BWG_1152	ycjX	conserved protein with nucleoside triphosphate hydrolase domain
1273661	0	0	0	0	0	0	0	0	0.011	0	0	1	GGT/GGG	G/G	sSNP	BWG_1152	ycjX	conserved protein with nucleoside triphosphate hydrolase domain
1274595	0	0	0.011	0	0	0	0	0	0	0	0	1	GTG/GGG	V/G	nsSNP	BWG_1153	ycjF	conserved inner membrane protein
1276504	0.015	0	0	0	0	0	0	0	0	0	0	1	TCA/TCC	S/S	sSNP	BWG_1154	tyrR	DNA-binding transcriptional dual regulator, tyrosine-binding
1279085	0	0	0	0.01	0	0	0	0	0	0	0	1	ACC/CCC	G/G	sSNP	BWG_1157	mpaA	murein peptide amidase A
1281681	0	0	0	0.047	0	0	0	0	0	0	0	1	CAC/CCC	H/P	nsSNP	BWG_1159	ycjZ	putative DNA-binding transcriptional regulator
1284888	0	0	0.011	0	0	0	0	0	0	0	0	1	nc	NA	ncSNP	NA	NA	NA
1290383	0	0	0	0.012	0	0	0	0	0	0	0	1	CCA/CCC	W/G	nsSNP	BWG_1170	abgT	putative cryptic aminobenzoyl-glutamate transporter
1291059	0	0	0	0.013	0	0	0	0	0	0	0	1	ACC/CCC	G/G	sSNP	BWG_1170	abgT	putative cryptic aminobenzoyl-glutamate transporter
1291647	0	0	0	0.012	0	0	0	0	0	0	0	1	ACT/CCT	S/R	nsSNP	BWG_1170	abgT	putative cryptic aminobenzoyl-glutamate transporter
1293877	0	0	0	0.016	0	0	0	0	0	0	0	1	TTG/TTT	Q/K	nsSNP	BWG_1172	abgA	putative peptidase, aminobenzoyl-glutamate utilization protein
1295599	0	0.012	0	0	0	0	0	0	0	0	0	1	GTG/GGG	V/G	nsSNP	BWG_1173	abgR	putative DNA-binding transcriptional regulator
1297118	0	0.013	0.015	0	0	0	0	0	0	0	0	2	GTG/GGG	H/P	nsSNP	BWG_1175	ydaM	putative diguanylate cyclase, GGDEF domain signaling protein
1300787	0	0	0	0.011	0	0	0	0	0	0	0	1	GGT/GGG	G/G	sSNP	BWG_1177	dbpA	ATP-dependent RNA helicase, specific for 23S rRNA
1306341	0	0	0	0	0	0	0	0	0	0	0.01	1	TCG/TCT	R/R	sSNP	BWG_1184	recE	Rac prophage; exonuclease VIII, 5' -> 3' specific dsDNA exonuclease
1306697	0	0	0	0.011	0	0	0	0	0	0	0	1	TAC/TGC	V/A	nsSNP	BWG_1184	recE	Rac prophage; exonuclease VIII, 5' -> 3' specific dsDNA exonuclease
1307606	0	0	0	0	0	0	0	0	0	0	0.012	1	AGT/AGG	T/P	nsSNP	BWG_1185	racC	Rac prophage; predicted protein
1309794	0	0	0.011	0	0	0	0	0	0	0	0	1	nc	NA	ncSNP	NA	NA	NA
1312754	0	0	0	0	0	0	0.011	0	0	0	0	1	GTG/GGG	V/G	nsSNP	BWG_1195	ydaV	Rac prophage; predicted DNA replication protein
1315433	0	0.028	0	0	0	0	0	0	0	0	0	1	nc	NA	ncSNP	NA	NA	NA
1316241	0	0	0.023	0	0	0	0	0	0	0	0	1	nc	NA	ncSNP	NA	NA	NA
1320083	0	0	0	0	0	0	0	0	0	0	0.011	1	GCC/ACC	A/T	nsSNP	BWG_1200	stfR	Rac prophage; predicted tail fiber protein
1325076	0	0.014	0	0	0	0	0	0	0	0	0	1	nc	NA	ncSNP	NA	NA	NA
1327305	0.012	0	0	0	0.013	0	0	0	0	0	0	2	NA	NA	S-indel	NA	NA	NA
1331165	0	0.012	0	0	0	0	0	0	0	0	0	1	TGT/GGT	C/G	nsSNP	BWG_1207	ydbJ	hypothetical protein
1332748	0.017	0	0	0	0	0	0	0	0	0	0	1	CAC/CCC	V/G	nsSNP	BWG_1209	ldhA	fermentative D-lactate dehydrogenase, NAD-dependent
1339861	0.012	0	0	0	0	0	0	0	0	0	0	1	ACC/CCC	G/G	sSNP	BWG_1215	tynA	tyramine oxidase, copper-requiring
1342345	0	0.013	0	0	0	0	0	0	0	0	0	1	GGT/GGG	T/P	nsSNP	BWG_1216	maoC	fused aldehyde dehydrogenase/enoyl-CoA hydratase
1343787	0	0	0	0	0	0	0	0	0	0	0.02	1	nc	NA	ncSNP	NA	NA	NA
1347970	0	0.01	0	0	0	0	0	0	0	0	0	1	ACT/CCT	T/P	nsSNP	BWG_1222	paaF	enoyl-CoA hydratase-isomerase
1349087	0	0	0.013	0	0	0	0	0	0	0	0	1	GGT/GGG	G/G	sSNP	BWG_1223	paaG	acyl-CoA hydratase
1349456	0	0	0	0	0	0	0	0.012	0	0	0	1	GCG/GGG	A/G	nsSNP	BWG_1224	paaH	3-hydroxybutyryl-CoA dehydrogenase
1350942	0	0	0.012	0	0	0	0	0	0	0	0	1	CAC/CCC	H/P	nsSNP	BWG_1225	paaI	putative thioesterase
1356182	0.013	0.018	0.015	0.016	0.022	0.029	0.025	0.012	0.022	0.029	0.025	11	nc	NA	ncSNP	NA	NA	NA
1356185	0	0	0	0.012	0.015	0.013	0.014	0	0.016	0.011	0.012	7	nc	NA	ncSNP	NA	NA	NA
1356221	0.013	0	0	0.015	0.022	0.011	0.015	0	0.012	0.017	0.013	8	nc	NA	ncSNP	NA	NA	NA
1356351	0	0	0	0.013	0	0	0	0	0	0	0	1	nc	NA	ncSNP	NA	NA	NA
1356359	0	0	0	0.017	0	0	0	0	0	0	0	1	nc	NA	ncSNP	NA	NA	NA
1356419	0	0	0	0.01	0.011	0	0.014	0	0	0.012	0	4	nc	NA	ncSNP	NA	NA	NA
1356662	0	0	0	0	0	0	0.012	0	0.014	0.012	0	3	nc	NA	ncSNP	NA	NA	NA
1356665	0	0.023	0.014	0	0	0	0.027	0	0	0	0.012	4	nc	NA	ncSNP	NA	NA	NA
1356668	0	0	0.013	0	0	0	0.016	0	0	0	0	2	nc	NA	ncSNP	NA	NA	NA
1356671	0.011	0	0	0	0	0.011	0.014	0	0	0	0.013	4	nc	NA	ncSNP	NA	NA	NA
1356687	0	0.01	0	0	0	0	0.012	0	0	0	0	2	nc	NA	ncSNP	NA	NA	NA
1356689	0	0.01	0	0	0	0	0	0	0	0	0	1	nc	NA	ncSNP	NA	NA	NA
1356795	0	0	0	0	0	0	0	0	0	0	0.012	1	nc	NA	ncSNP	NA	NA	NA
1356797	0	0.017	0.015	0	0.014	0	0.017	0	0	0	0.012	5	nc	NA	ncSNP	NA	NA	NA
1356812	0	0	0.012	0	0	0	0	0	0	0.011	0	2	nc	NA	ncSNP	NA	NA	NA
1357043	0	0.016	0	0.015	0	0	0	0	0	0	0	2	nc	NA	ncSNP	NA	NA	NA
1371906	0	0.012	0	0	0	0	0	0	0	0	0	1	GGT/GGG	G/G	sSNP	BWG_1238	ynbD	putative phosphatase, inner membrane protein
1372750	0.011	0	0	0	0	0	0	0	0	0	0	1	CGG/CTG	P/Q	nsSNP	BWG_1239	azoR	NADH-azoreductase, FMN-dependent
1372994	0	0	0	0.014	0	0	0	0	0	0	0	1	nc	NA	ncSNP	NA	NA	NA
1379878	0	0	0.013	0	0	0	0	0	0	0	0	1	nc	NA	ncSNP	NA	NA	NA
1385402	0	0.011	0	0	0	0	0	0	0	0	0	1	CGG/CTG	R/L	nsSNP	BWG_1249	ydcJ	hypothetical protein
1394699	0.015	0	0	0	0	0	0	0	0	0	0	1	GGT/GGC	G/G	sSNP	BWG_1257	ydcM	putative transposase
1395090	0	0	0	0.015	0	0	0	0	0	0	0	1	ACT/CCT	S/R	nsSNP	BWG_1258	ydcO	putative benzoate transporter
1395112	0	0.035	0	0	0	0	0	0	0	0	0	1	CAC/CCC	V/G	nsSNP	BWG_1258	ydcO	putative benzoate transporter
1397489	0	0	0.012	0	0	0	0	0	0	0	0	1	GTG/GGG	V/G	nsSNP	BWG_1260	ydcP	putative peptidase
1397843	0	0	0	0.015	0	0	0	0	0	0	0	1	GTG/GGG	V/G	nsSNP	BWG_1260	ydcP	putative peptidase
1398162	0	0	0.012	0	0	0	0	0	0	0	0	1	GGT/GGG	G/G	sSNP	BWG_1260	ydcP	putative peptidase
1400515	0	0	0	0	0	0	0	0	0	0	0.013	1	CCG/ACG	P/T	nsSNP	BWG_1264	ydcR	fused predicted DNA-binding transcriptional regulator/predicted amino transferase
1401029	0	0.013	0	0.016	0	0	0	0	0	0	0	2	GTG/GGG	V/G	nsSNP	BWG_1264	ydcR	fused predicted DNA-binding transcriptional regulator/predicted amino transferase
1402721	0	0.016	0	0	0	0	0	0	0	0	0	1	TGT/GGT	C/G	nsSNP	BWG_1265	ydcS	putative spermidine/putrescine transporter subunit
1403032	0	0	0	0.021	0	0	0	0	0	0	0	1	ACC/CCC	T/P	nsSNP	BWG_1266	ydcT	putative spermidine/putrescine transporter subunit
1403861	0	0	0	0.012	0	0	0	0	0	0	0	1	GTG/GGG	V/G	nsSNP	BWG_1266	ydcT	putative spermidine/putrescine transporter subunit
1404078	0	0	0	0	0	0	0	0	0	0	0.015	1	GGA/GGG	G/G	sSNP	BWG_1267	ydcU	putative spermidine/putrescine transporter subunit
1404973	0	0	0	0.011	0	0	0	0	0	0	0	1	CCA/CCC	P/P	sSNP	BWG_1268	ydcV	putative spermidine/putrescine transporter subunit
1405086	0.012	0	0	0	0	0	0	0	0	0	0	1	GTG/GGG	V/G	nsSNP	BWG_1268	ydcV	putative spermidine/putrescine transporter subunit
1406550	0	0	0	0.013	0	0	0	0	0	0	0	1	GTG/GGG	V/G	nsSNP	BWG_1269	ydcW	medium chain aldehyde dehydrogenase
1408538	0	0	0.014	0	0	0	0	0	0	0	0	1	GTG/GGG	H/P	nsSNP	BWG_1274	yncA	putative acyltransferase with acyl-CoA N-acyltransferase domain
1409639	0	0	0	0.02	0	0	0	0	0	0	0	1	GTG/GGG	V/G	nsSNP	BWG_1275	yncB	putative oxidoreductase, Zn-dependent and NAD(P)-binding
1409642	0	0	0	0.016	0	0	0	0	0	0	0	1	GTG/GGG	V/G	nsSNP	BWG_1275	yncB	putative oxidoreductase, Zn-dependent and NAD(P)-binding
1414663	0	0	0	0.016	0	0.011	0	0	0	0	0	2	ACC/CCC	G/G	sSNP	BWG_1279	ansP	L-asparagine transporter
1419283	0	0	0	0	0	0	0	0	0	0	0.01	1	nc	NA	ncSNP	NA	NA	NA
1420549	0.014	0	0	0	0	0	0	0	0	0	0	1	nc	NA	ncSNP	NA	NA	NA
1421509	0	0	0	0	0	0	0	0	0	0	0.01	1	nc	NA	ncSNP	NA	NA	NA
1423798	0	0	0	0	0	0	0	0	0.01	0	0	1	CTC/CCC	E/G	nsSNP	BWG_1285	yddH	hypothetical protein
1426132	0	0	0	0.012	0	0	0	0	0	0	0	1	CAC/CCC	V/G	nsSNP	BWG_1288	narV	nitrate reductase 2 (NRZ), gamma subunit
1426856	0	0	0	0	0	0	0	0	0	0	0.012	1	GGT/TGT	T/T	sSNP	BWG_1289	narW	nitrate reductase 2 (NRZ), delta subunit (assembly subunit)
1428417	0	0	0	0	0	0	0	0	0	0	0.013	1	GGT/GGG	T/P	nsSNP	BWG_1290	narY	nitrate reductase 2 (NRZ), beta subunit
1429228	0	0	0	0.012	0	0	0	0	0	0	0	1	CAC/CCC	V/G	nsSNP	BWG_1291	narZ	nitrate reductase 2 (NRZ), alpha subunit
1429835	0	0.012	0	0	0	0	0	0	0	0	0	1	GGT/GGG	T/P	nsSNP	BWG_1291	narZ	nitrate reductase 2 (NRZ), alpha subunit
1430011	0	0	0.018	0	0	0	0	0	0	0	0	1	CAC/CCC	V/G	nsSNP	BWG_1291	narZ	nitrate reductase 2 (NRZ), alpha subunit
1430852	0	0	0	0.014	0	0	0	0	0	0	0	1	GGT/GGG	T/P	nsSNP	BWG_1291	narZ	nitrate reductase 2 (NRZ), alpha subunit
1431483	0	0.011	0	0	0	0	0	0	0	0	0	1	TCC/CCC	G/G	sSNP	BWG_1291	narZ	nitrate reductase 2 (NRZ), alpha subunit
1438166	0	0	0	0.013	0	0	0	0	0	0	0	1	GTG/GGG	V/G	nsSNP	BWG_1295	fdnG	formate dehydrogenase-N, alpha subunit, nitrate-inducible
1438696	0	0.011	0.018	0.018	0	0	0	0	0	0	0	3	ACC/CCC	T/P	nsSNP	BWG_1295	fdnG	formate dehydrogenase-N, alpha subunit, nitrate-inducible
1439896	0	0	0	0.011	0	0	0	0	0	0	0	1	TGG/GGG	W/G	nsSNP	BWG_1295	fdnG	formate dehydrogenase-N, alpha subunit, nitrate-inducible
1440083	0	0.012	0	0	0	0	0	0	0	0	0	1	GTG/GGG	V/G	nsSNP	BWG_1295	fdnG	formate dehydrogenase-N, alpha subunit, nitrate-inducible
1443577	0	0	0	0	0	0	0	0	0	0	0.011	1	GCC/ACC	G/G	sSNP	BWG_1299	adhP	ethanol-active dehydrogenase/acetaldehyde-active reductase
1446948	0	0	0	0	0.011	0	0	0	0	0	0	1	ACC/CCC	T/P	nsSNP	BWG_1303	osmC	osmotically inducible, stress-inducible membrane protein
1447953	0.016	0	0	0	0	0	0	0	0	0	0	1	GGT/GGG	T/P	nsSNP	BWG_1304	ddpF	D-ala-D-ala transporter subunit
1448210	0	0	0.013	0	0	0	0	0	0	0	0	1	ACC/CCC	G/G	sSNP	BWG_1305	ddpD	D-ala-D-ala transporter subunit
1450271	0	0	0	0	0.012	0	0	0	0	0	0	1	ATA/ATC	Y/D	nsSNP	BWG_1307	ddpB	D-ala-D-ala transporter subunit
1450866	0	0	0	0	0	0	0	0	0	0	0.011	1	GAT/AAT	I/I	sSNP	BWG_1307	ddpB	D-ala-D-ala transporter subunit
1452352	0	0	0.015	0	0	0	0	0	0	0	0	1	ACC/CCC	G/G	sSNP	BWG_1308	ddpA	D-ala-D-a la transporter subunit
1452670	0	0	0.014	0	0	0	0	0	0	0	0	1	CCA/CCC	W/G	nsSNP	BWG_1309	ddpX	D-ala-D-ala dipeptidase, Zn-dependent
1454204	0	0	0	0.011	0	0	0	0	0	0	0	1	TAC/TTC	V/E	nsSNP	BWG_1310	dos	cAMP phosphodiesterase, heme-regulated
1457835	0	0	0	0.012	0	0	0	0	0	0	0	1	CCA/CCC	W/G	nsSNP	BWG_1312	yddW	putative liprotein
1458772	0	0	0	0	0	0.011	0	0	0	0	0	1	TGG/GGG	P/P	sSNP	BWG_1312	yddW	putative liprotein
1460354	0.011	0	0	0	0	0	0	0	0	0	0	1	ACC/CCC	G/G	sSNP	BWG_1313	gadC	putative glutamate:gamma-aminobutyric acid antiporter
1466761	0	0.011	0	0	0	0	0	0	0	0	0	1	ACC/TCC	G/G	sSNP	BWG_1316	yddB	putative porin protein
1469946	0	0	0	0	0.011	0	0	0	0	0	0	1	NA	NA	S-indel	BWG_1318	ydeM	hypothetical protein
1471496	0	0	0	0	0.105	0	0	0	0	0	0	1	ACC/AAC	G/V	nsSNP	BWG_1319	ydeN	hypothetical protein
1474944	0.012	0	0	0	0	0	0	0	0	0	0	1	TTT/GTT	K/N	nsSNP	BWG_1322	ydeP	putative oxidoreductase
1484621	0	0	0.011	0	0	0	0	0	0	0	0	1	ACC/CCC	G/G	sSNP	BWG_1329	ydeK	putative lipoprotein
1485110	0	0.012	0	0	0	0	0	0	0	0	0	1	ACC/CCC	G/G	sSNP	BWG_1329	ydeK	putative lipoprotein
1487480	0	0	0.016	0	0	0	0	0	0	0	0	1	ACC/CCC	G/G	sSNP	BWG_1329	ydeK	putative lipoprotein
1492018	0	0.015	0	0	0	0	0	0	0	0	0	1	GTG/GGG	V/G	nsSNP	BWG_1332	lsrA	fused AI2 transporter subunits of ABC superfamily: ATP-binding components
1493151	0	0	0.011	0	0	0	0	0	0	0	0	1	GTG/GGG	V/G	nsSNP	BWG_1333	lsrC	AI2 transporter
1493772	0	0	0	0.013	0	0	0	0	0	0	0	1	GTG/GGG	V/G	nsSNP	BWG_1333	lsrC	AI2 transporter
1495249	0	0	0.013	0	0	0	0	0	0	0	0	1	GTG/GGG	V/G	nsSNP	BWG_1335	lsrB	AI2 transporter
1495253	0	0	0	0	0	0	0.016	0	0	0	0	1	NA	NA	S-indel	BWG_1335	lsrB	AI2 transporter
1504029	0	0.019	0	0	0	0	0	0	0	0	0	1	CAC/CCC	V/G	nsSNP	BWG_1344	sad	putative aldehyde dehydrogenase
1504359	0	0	0	0.027	0	0	0	0	0	0	0	1	CAC/CCC	V/G	nsSNP	BWG_1344	sad	putative aldehyde dehydrogenase
1506539	0	0	0	0.013	0	0	0	0	0	0	0	1	ACC/CCC	T/P	nsSNP	BWG_1346	yneK	hypothetical protein
1509597	0	0	0.01	0	0	0	0	0	0	0	0	1	GTG/GGG	V/G	nsSNP	BWG_1349	marR	DNA-binding transcriptional repressor of multiple antibiotic resistance
1509627	0	0.011	0	0	0	0	0	0	0	0	0	1	GTC/GCC	V/A	nsSNP	BWG_1349	marR	DNA-binding transcriptional repressor of multiple antibiotic resistance
1511201	0	0	0	0.013	0	0	0	0	0	0	0	1	CAC/CCC	V/G	nsSNP	BWG_1352	eamA	cysteine and O-acetyl-L-serine efflux system
1512907	0	0	0	0	0	0.01	0	0	0	0	0	1	nc	NA	ncSNP	NA	NA	NA
1513854	0	0	0	0.03	0	0	0	0	0	0	0	1	CAC/CCC	V/G	nsSNP	BWG_1355	ydeH	hypothetical protein
1520539	0	0	0.036	0	0	0	0	0	0	0	0	1	GTG/GGG	H/P	nsSNP	BWG_1362	ydfI	putative mannonate dehydrogenase
1525763	0	0	0.02	0	0	0	0	0	0	0	0	1	ACC/CCC	G/G	sSNP	BWG_1366	ydfN	Qin prophage; predicted side tail fiber assembly protein
1528795	0	0	0	0	0.012	0	0	0.018	0	0.012	0	3	NA	NA	S-indel	NA	NA	NA
1529523	0	0	0	0.015	0	0	0	0	0	0	0	1	NA	NA	S-indel	BWG_1372	ydfP	Qin prophage; conserved protein
1538740	0	0	0.015	0	0	0	0	0	0	0	0	1	GGT/GGG	G/G	sSNP	BWG_1390	ydfA	Qin prophage; predicted protein
1539378	0	0	0	0	0	0	0.015	0	0	0	0.012	2	nc	NA	ncSNP	NA	NA	NA
1539383	0.012	0	0	0	0	0	0	0	0	0	0	1	nc	NA	ncSNP	NA	NA	NA
1547476	0	0	0	0	0	0	0	0	0.019	0	0	1	TAC/TCC	V/G	nsSNP	BWG_1399	ynfC	hypothetical protein
1547477	0	0	0	0	0	0	0	0	0.024	0	0	1	TAC/TAA	V/L	nsSNP	BWG_1399	ynfC	hypothetical protein
1547484	0	0	0	0	0	0	0	0.022	0	0	0	1	GCG/ACG	R/R	sSNP	BWG_1399	ynfC	hypothetical protein
1547878	0	0	0	0	0	0	0	0.012	0	0	0	1	TAT/TAC	Y/Y	sSNP	BWG_1400	ynfD	hypothetical protein
1548303	0	0	0.014	0	0	0	0	0	0	0	0	1	GTG/GGG	V/G	nsSNP	BWG_1401	ynfE	oxidoreductase subunit
1552546	0	0	0	0.013	0	0	0	0	0	0	0	1	ACA/ACC	T/T	sSNP	BWG_1402	ynfF	oxidoreductase subunit
1553999	0	0	0.016	0	0	0	0	0	0	0	0	1	GTG/GGG	V/G	nsSNP	BWG_1404	ynfH	oxidoreductase, membrane subunit
1556348	0.012	0	0	0	0	0	0	0	0	0	0	1	GCA/GCC	A/A	sSNP	BWG_1406	clcB	putative voltage-gated chloride channel
1556794	0	0	0	0	0	0	0	0	0	0	0.012	1	CAC/CCC	V/G	nsSNP	BWG_1407	ynfK	putative dethiobiotin synthetase
1557543	0	0.01	0	0	0	0	0	0	0	0	0	1	CTG/CTA	Q/*	nsSNP	BWG_1408	dgsA	DNA-binding transcriptional repressor
1557659	0	0.012	0	0	0	0	0	0	0	0	0	1	CAC/CCC	V/G	nsSNP	BWG_1408	dgsA	DNA-binding transcriptional repressor
1557725	0	0.013	0	0	0	0	0	0	0	0	0	1	ATC/AGC	D/A	nsSNP	BWG_1408	dgsA	DNA-binding transcriptional repressor
1565114	0	0.012	0	0	0	0	0	0	0	0	0	1	GGT/GGG	T/P	nsSNP	BWG_1417	pntB	pyridine nucleotide transhydrogenase, beta subunit
1565709	0.01	0	0	0	0	0	0	0	0	0	0	1	ACC/CCC	G/G	sSNP	BWG_1417	pntB	pyridine nucleotide transhydrogenase, beta subunit
1566702	0	0.017	0	0	0	0	0	0	0	0	0	1	GGT/GGG	T/P	nsSNP	BWG_1418	pntA	pyridine nucleotide transhydrogenase, alpha subunit
1568346	0	0.056	0	0	0	0	0	0	0	0	0	1	nc	NA	ncSNP	NA	NA	NA
1569705	0	0	0.014	0	0	0	0	0	0	0	0	1	GGT/GGG	G/G	sSNP	BWG_1420	ydgI	putative arginine/ornithine antiporter transporter
1569771	0	0.016	0	0	0	0	0	0	0	0	0	1	GGT/GGG	G/G	sSNP	BWG_1420	ydgI	putative arginine/ornithine antiporter transporter
1573806	0	0.022	0	0	0	0	0	0	0	0	0	1	GAC/GCC	D/A	nsSNP	BWG_1424	rstB	sensory histidine kinase in two-component regulatory system with RstA
1574795	0	0	0	0	0	0	0	0	0	0	0.012	1	ACC/CCC	T/P	nsSNP	BWG_1425	tus	inhibitor of replication at Ter, DNA-binding protein
1574813	0	0	0	0.015	0	0	0	0	0	0	0	1	ACG/CCG	T/P	nsSNP	BWG_1425	tus	inhibitor of replication at Ter, DNA-binding protein
1574819	0	0	0	0.033	0	0	0	0	0	0	0.011	2	ACC/CCC	T/P	nsSNP	BWG_1425	tus	inhibitor of replication at Ter, DNA-binding protein
1577052	0	0	0.011	0	0	0	0	0	0	0	0	1	CAC/CCC	V/G	nsSNP	BWG_1427	fumA	fumarate hydratase (fumarase A), aerobic Class I
1577903	0	0	0	0.012	0	0	0	0	0	0	0	1	ACC/CCC	G/G	sSNP	BWG_1427	fumA	fumarate hydratase (fumarase A), aerobic Class I
1578083	0	0	0	0.011	0	0	0	0	0	0	0	1	ACC/CCC	G/G	sSNP	BWG_1427	fumA	fumarate hydratase (fumarase A), aerobic Class I
1579658	0	0	0	0.012	0	0	0	0	0	0	0	1	ACC/CCC	T/P	nsSNP	BWG_1428	manA	mannose-6-phosphate isomerase
1584147	0	0	0.011	0	0	0	0	0	0	0	0	1	nc	NA	ncSNP	NA	NA	NA
1590027	0	0	0.011	0	0	0	0	0	0	0	0	1	GTG/GGG	V/G	nsSNP	BWG_1435	malX	fused maltose and glucose-specific PTS enzymes: IIB component
1591263	0.01	0	0	0	0	0	0	0	0	0	0	1	CAC/CCC	H/P	nsSNP	BWG_1436	malY	bifunctional beta-cystathionase, PLP-dependent/ regulator of maltose regulon
1591274	0	0.011	0	0	0	0	0	0	0	0	0	1	ACC/CCC	T/P	nsSNP	BWG_1436	malY	bifunctional beta-cystathionase, PLP-dependent/ regulator of maltose regulon
1591393	0.025	0	0	0	0	0	0	0	0	0	0	1	ACA/ACC	T/T	sSNP	BWG_1436	malY	bifunctional beta-cystathionase, PLP-dependent/ regulator of maltose regulon
1592328	0	0	0	0	0	0	0	0	0	0	0.013	1	ACC/CCC	T/P	nsSNP	BWG_1437	add	adenosine deaminase
1593330	0	0.029	0.019	0	0	0	0	0	0	0	0	2	nc	NA	ncSNP	NA	NA	NA
1593339	0.015	0	0	0.021	0	0	0.017	0	0	0	0.023	4	nc	NA	ncSNP	NA	NA	NA
1597097	0	0	0.011	0	0	0	0	0	0	0	0	1	ACA/ACC	T/T	sSNP	BWG_1444	rsxC	fused predicted 4Fe-4S ferredoxin-type protein/conserved protein
1597254	0	0	0	0.016	0	0	0	0	0	0	0	1	ACC/CCC	T/P	nsSNP	BWG_1444	rsxC	fused predicted 4Fe-4S ferredoxin-type protein/conserved protein
1597343	0	0	0	0.011	0	0	0	0	0	0	0	1	GGT/GGG	G/G	sSNP	BWG_1444	rsxC	fused predicted 4Fe-4S ferredoxin-type protein/conserved protein
1598999	0	0	0	0	0	0	0.029	0	0	0	0	1	AAA/AAG	K/K	sSNP	BWG_1444	rsxC	fused predicted 4Fe-4S ferredoxin-type protein/conserved protein
1601016	0.011	0	0	0	0	0	0	0	0	0	0	1	ACT/CCT	T/P	nsSNP	BWG_1447	rsxE	putative inner membrane NADH-quinone reductase
1603032	0	0	0	0.011	0	0	0	0	0	0	0	1	ACC/CCC	T/P	nsSNP	BWG_1449	tppB	putative transporter
1605375	0	0	0.022	0	0	0	0	0	0	0	0	1	GGT/GGG	T/P	nsSNP	BWG_1451	pdxY	pyridoxal kinase 2/pyridoxine kinase
1613919	0	0.014	0	0	0	0	0	0	0	0	0	1	GGT/GGG	G/G	sSNP	BWG_1460	ydhK	conserved inner membrane protein
1616640	0	0	0.015	0	0	0	0	0	0	0	0	1	AGT/CGT	S/R	nsSNP	BWG_1464	ydhM	putative DNA-binding transcriptional regulator
1616768	0	0.013	0	0	0	0	0	0	0	0	0	1	CCA/CCC	P/P	sSNP	BWG_1465	nemA	N-ethylmaleimide reductase, FMN-linked
1619360	0	0	0.013	0	0	0	0	0	0	0	0	1	TAC/TCC	Y/S	nsSNP	BWG_1468	lhr	putative ATP-dependent helicase
1619793	0	0	0.014	0	0	0	0	0	0	0	0	1	GCA/GCC	A/A	sSNP	BWG_1468	lhr	putative ATP-dependent helicase
1620359	0	0	0.016	0	0	0	0	0	0	0	0	1	GTG/GGG	V/G	nsSNP	BWG_1468	lhr	putative ATP-dependent helicase
1620807	0	0	0	0	0	0	0	0.01	0	0	0	1	GGC/GGT	G/G	sSNP	BWG_1468	lhr	putative ATP-dependent helicase
1621934	0	0.01	0	0	0	0	0	0	0	0	0	1	GTG/GGG	V/G	nsSNP	BWG_1468	lhr	putative ATP-dependent helicase
1623158	0	0.012	0	0.01	0	0	0	0	0	0	0	2	GTG/GGG	V/G	nsSNP	BWG_1468	lhr	putative ATP-dependent helicase
1624683	0	0	0	0	0	0	0	0	0	0	0.01	1	ACC/CCC	T/P	nsSNP	BWG_1470	ydhO	putative lipoprotein
1625340	0	0.011	0	0	0	0	0	0	0	0	0	1	nc	NA	ncSNP	NA	NA	NA
1625382	0	0	0	0.01	0	0	0	0	0	0	0	1	nc	NA	ncSNP	NA	NA	NA
1629163	0	0.013	0	0	0	0	0	0	0	0	0	1	CAC/CCC	V/G	nsSNP	BWG_1475	ydhB	putative DNA-binding transcriptional regulator
1629720	0	0.011	0	0	0	0	0	0	0	0	0	1	ACG/CCG	R/R	sSNP	BWG_1475	ydhB	putative DNA-binding transcriptional regulator
1629748	0	0	0	0	0	0	0	0	0	0	0.103	1	CGC/CCC	A/G	nsSNP	BWG_1475	ydhB	putative DNA-binding transcriptional regulator
1630409	0	0.011	0	0	0	0	0	0	0	0	0	1	GTG/GGG	V/G	nsSNP	BWG_1476	ydhC	putative transporter
1635449	0	0.012	0	0	0	0	0	0	0	0	0	1	ACC/CCC	G/G	sSNP	BWG_1480	ydhQ	hypothetical protein
1641269	0	0	0	0	0	0	0	0	0	0	0.015	1	CAC/CCC	V/G	nsSNP	BWG_1486	ydhW	hypothetical protein
1643778	0	0	0	0	0.023	0	0	0	0	0	0	1	CGG/CGT	P/T	nsSNP	BWG_1487	ydhV	putative oxidoreductase
1655184	0	0	0	0.01	0	0	0	0	0	0	0	1	GGT/GGG	T/P	nsSNP	BWG_1499	ydiH	hypothetical protein
1656597	0	0.012	0	0	0	0	0	0	0	0	0	1	TGC/GGC	A/A	sSNP	BWG_1501	ydiJ	putative FAD-linked oxidoreductase
1659554	0	0	0	0	0	0	0.014	0	0	0	0	1	NA	NA	S-indel	BWG_1502	ydiK	putative inner membrane protein
1659815	0	0	0.011	0	0	0	0	0	0	0	0	1	GTG/GGG	V/G	nsSNP	BWG_1502	ydiK	putative inner membrane protein
1660724	0	0	0	0	0	0	0	0.012	0	0	0	1	CTC/CTT	L/L	sSNP	BWG_1503	ydiL	hypothetical protein
1666346	0	0.015	0	0	0	0	0	0	0	0	0	1	GTG/GGG	V/G	nsSNP	BWG_1508	ydiF	fused predicted acetyl-CoA:acetoacetyl-CoA transferase: alpha subunit/beta subunit
1667612	0	0	0	0.018	0	0	0	0	0	0	0	1	ACC/CCC	T/P	nsSNP	BWG_1509	ydiO	putative acyl-CoA dehydrogenase
1670882	0	0	0.01	0	0	0	0	0	0	0	0	1	GCT/GCC	A/A	sSNP	BWG_1512	ydiR	putative electron transfer flavoprotein, FAD-binding
1678404	0	0	0	0	0	0	0	0	0	0	0.014	1	nc	NA	ncSNP	NA	NA	NA
1680014	0	0	0	0.011	0	0	0	0	0	0	0	1	ACC/CCC	G/G	sSNP	BWG_1520	ydiU	hypothetical protein
1681169	0	0	0.011	0	0	0	0	0	0	0	0	1	ACC/CCC	G/G	sSNP	BWG_1520	ydiU	hypothetical protein
1682694	0	0	0	0	0	0	0	0	0	0	0.011	1	CTG/CTA	Q/*	nsSNP	BWG_1522	nlpC	putative lipoprotein
1682785	0	0	0.01	0	0	0	0	0	0	0	0	1	TGC/GGC	A/A	sSNP	BWG_1522	nlpC	putative lipoprotein
1684676	0	0.012	0	0	0	0	0	0	0	0	0	1	GTC/GCC	D/G	nsSNP	BWG_1525	btuC	vitamin B12 transporter subunit: membrane component of ABC superfamily
1687828	0	0	0.011	0	0	0	0	0	0	0	0	1	CAC/CCC	V/G	nsSNP	BWG_1527	pheT	phenylalanine tRNA synthetase, beta subunit
1689812	0	0	0	0	0	0	0	0.028	0	0	0.014	2	ACC/CCC	G/G	sSNP	BWG_1530	rplT	50S ribosomal subunit protein L20
1690826	0	0.017	0	0	0	0	0	0	0	0	0	1	GGT/GGG	T/P	nsSNP	BWG_1533	thrS	threonyl-tRNA synthetase
1691569	0	0.019	0	0	0	0	0	0	0	0	0	1	GTG/GGG	H/P	nsSNP	BWG_1533	thrS	threonyl-tRNA synthetase
1691596	0	0	0	0.011	0	0	0	0	0	0	0	1	CAG/CGG	L/P	nsSNP	BWG_1533	thrS	threonyl-tRNA synthetase
1696553	0	0.016	0	0	0	0	0	0	0	0	0	1	GTG/GGG	V/G	nsSNP	BWG_1536	pfkB	6-phosphofructokinase II
1696574	0	0	0	0	0	0	0	0	0	0	0.01	1	GGC/GAC	G/D	nsSNP	BWG_1536	pfkB	6-phosphofructokinase II
1698833	0	0	0	0	0.012	0	0	0	0	0	0.013	2	AAC/AAA	V/F	nsSNP	BWG_1539	yniB	putative inner membrane protein
1701129	0	0	0.011	0	0	0	0	0	0	0	0	1	GTG/GGG	V/G	nsSNP	BWG_1542	ydjN	putative transporter
1701136	0	0	0	0.01	0	0	0	0	0	0	0	1	GGT/GGG	G/G	sSNP	BWG_1542	ydjN	putative transporter
1704091	0	0	0	0	0	0	0	0	0	0	0.012	1	CAA/TAA	Q/*	nsSNP	BWG_1545	katE	hydroperoxidase HPII(III) (catalase)
1704902	0	0	0.015	0	0	0	0	0	0	0	0	1	CAC/CCC	H/P	nsSNP	BWG_1545	katE	hydroperoxidase HPII(III) (catalase)
1708468	0	0	0	0	0	0	0	0	0	0	0.013	1	CAC/CCC	V/G	nsSNP	BWG_1547	chbF	cryptic phospho-beta-glucosidase, NAD(P)-binding
1712244	0	0	0	0	0	0	0	0	0	0.026	0.018	2	TAC/CAC	V/V	sSNP	BWG_1552	osmE	DNA-binding transcriptional activator
1712299	0	0	0	0.014	0	0	0	0	0	0	0	1	TAC/TCC	V/G	nsSNP	BWG_1552	osmE	DNA-binding transcriptional activator
1713013	0	0.013	0	0	0	0	0	0	0	0	0	1	GTG/GGG	V/G	nsSNP	BWG_1553	nadE	NAD synthetase, NH3/glutamine-dependent
1714244	0	0	0	0.015	0	0	0	0	0	0	0	1	GTG/GGG	V/G	nsSNP	BWG_1554	cho	endonuclease of nucleotide excision repair
1715184	0	0	0	0.012	0	0	0	0	0	0	0	1	nc	NA	ncSNP	NA	NA	NA
1715200	0.015	0	0	0	0	0	0	0	0	0	0	1	nc	NA	ncSNP	NA	NA	NA
1716269	0	0	0.013	0	0	0	0	0	0	0	0	1	TGT/GGT	T/T	sSNP	BWG_1557	astE	succinylglutamate desuccinylase
1716434	0.01	0	0	0	0	0	0	0	0	0	0	1	ACC/CCC	G/G	sSNP	BWG_1557	astE	succinylglutamate desuccinylase
1718349	0	0	0.011	0	0	0	0	0	0	0	0	1	CAC/CCC	V/G	nsSNP	BWG_1559	astD	succinylglutamic semialdehyde dehydrogenase
1718390	0	0.011	0	0	0	0	0	0	0	0	0	1	CAA/GAA	L/F	nsSNP	BWG_1559	astD	succinylglutamic semialdehyde dehydrogenase
1718986	0	0	0.018	0.015	0	0	0	0	0	0	0	2	GGT/GGG	T/P	nsSNP	BWG_1559	astD	succinylglutamic semialdehyde dehydrogenase
1722849	0.043	0	0	0	0	0	0	0	0	0	0.015	2	GGT/GGG	G/G	sSNP	BWG_1562	xthA	exonuclease III
1724308	0	0	0.013	0.017	0	0	0	0	0	0	0	2	GTG/GGG	V/G	nsSNP	BWG_1564	ydjY	hypothetical protein
1725700	0	0	0.011	0	0	0	0	0	0	0	0	1	GGG/TGG	G/W	nsSNP	BWG_1566	ynjA	hypothetical protein
1726359	0.01	0	0	0	0	0	0	0	0	0	0	1	GTC/GTT	V/V	sSNP	BWG_1567	ynjB	hypothetical protein
1726417	0	0	0	0	0	0	0	0	0	0	0.011	1	CGT/TGT	R/C	nsSNP	BWG_1567	ynjB	hypothetical protein
1726899	0	0	0	0.011	0	0	0	0	0	0	0	1	TCA/TCC	S/S	sSNP	BWG_1567	ynjB	hypothetical protein
1728090	0	0	0.013	0	0	0	0	0	0	0	0	1	ACT/CCT	T/P	nsSNP	BWG_1568	ynjC	fused transporter subunits of ABC superfamily: membrane components
1730548	0	0	0	0.013	0	0	0	0	0	0	0	1	GGT/GGG	G/G	sSNP	BWG_1570	ynjE	putative thiosulfate sulfur transferase
1731764	0	0	0	0.018	0	0	0	0	0	0	0	1	GGT/GGG	G/G	sSNP	BWG_1572	nudG	pyrimidine (deoxy)nucleoside triphosphate pyrophosphohydrolase
1732268	0	0.012	0	0	0	0	0	0	0	0	0	1	nc	NA	ncSNP	NA	NA	NA
1732831	0	0.011	0	0	0	0	0	0	0	0	0	1	GGT/GGG	G/G	sSNP	BWG_1574	gdhA	glutamate dehydrogenase, NADP-specific
1733021	0	0	0	0	0	0	0	0	0	0	0.01	1	ACC/GCC	T/A	nsSNP	BWG_1574	gdhA	glutamate dehydrogenase, NADP-specific
1733788	0	0	0	0.012	0	0	0	0	0	0	0	1	GGT/GGG	G/G	sSNP	BWG_1574	gdhA	glutamate dehydrogenase, NADP-specific
1735148	0	0.017	0	0	0	0	0	0	0	0	0	1	TGC/GGC	A/A	sSNP	BWG_1576	topB	DNA topoisomerase III
1735175	0	0	0	0.011	0	0	0	0	0	0	0	1	ACC/CCC	G/G	sSNP	BWG_1576	topB	DNA topoisomerase III
1735605	0	0	0.012	0	0	0	0	0	0	0	0	1	CAC/CCC	V/G	nsSNP	BWG_1576	topB	DNA topoisomerase III
1737720	0.012	0	0	0	0	0	0	0	0	0	0	1	ACC/CCC	G/G	sSNP	BWG_1577	selD	selenophosphate synthase
1740125	0	0	0	0	0	0	0	0	0	0	0.01	1	TCG/TCA	S/S	sSNP	BWG_1579	sppA	protease IV (signal peptide peptidase)
1742101	0	0	0.01	0	0	0	0	0	0	0	0	1	GGT/GGG	G/G	sSNP	BWG_1581	pncA	nicotinamidase/pyrazinamidase
1742167	0	0.011	0	0	0	0	0	0	0	0	0	1	GGT/GGG	G/G	sSNP	BWG_1581	pncA	nicotinamidase/pyrazinamidase
1751180	0	0	0	0.011	0	0	0	0	0	0	0	1	CAC/CCC	V/G	nsSNP	BWG_1589	ydjL	putative oxidoreductase, Zn-dependent and NAD(P)-binding
1755532	0.044	0	0	0	0	0	0	0	0	0	0	1	CAC/CCC	V/G	nsSNP	BWG_1594	yeaE	putative oxidoreductase
1758233	0	0.011	0	0	0	0	0	0	0	0	0	1	GGG/TGG	G/W	nsSNP	BWG_1596	yeaG	conserved protein with nucleoside triphosphate hydrolase domain
1765140	0	0	0	0.01	0	0	0	0	0	0	0	1	CCA/CCC	W/G	nsSNP	BWG_1603	yeaM	putative DNA-binding transcriptional regulator
1765475	0	0.042	0	0	0	0	0	0	0	0	0	1	CAC/CCC	V/G	nsSNP	BWG_1603	yeaM	putative DNA-binding transcriptional regulator
1765921	0	0	0	0	0	0	0	0	0	0	0.023	1	ACC/CCC	T/P	nsSNP	BWG_1604	yeaN	putative transporter
1767242	0	0	0	0.012	0	0	0	0	0	0	0	1	GAC/GGC	D/G	nsSNP	BWG_1605	yeaO	hypothetical protein
1767245	0	0.024	0	0	0	0	0	0	0	0	0	1	ATC/ACC	I/T	nsSNP	BWG_1605	yeaO	hypothetical protein
1767541	0	0.01	0	0	0	0	0	0	0	0	0	1	TGC/GGC	A/A	sSNP	BWG_1606	yoaF	conserved outer membrane protein
1768559	0	0	0	0.015	0	0	0	0	0	0	0	1	GGT/GGG	G/G	sSNP	BWG_1607	yeaP	putative diguanylate cyclase
1768948	0.013	0	0	0	0	0	0	0	0	0	0	1	nc	NA	ncSNP	NA	NA	NA
1769437	0.011	0	0	0	0	0	0	0	0	0	0	1	NA	NA	S-indel	NA	NA	NA
1769556	0	0	0.011	0	0	0	0	0	0	0	0	1	CAC/CCC	V/G	nsSNP	BWG_1609	yoaG	hypothetical protein
1772766	0	0	0.01	0	0	0	0	0	0	0	0	1	ACC/CCC	T/P	nsSNP	BWG_1613	yeaU	putative dehydrogenase
1772814	0	0.011	0	0	0	0	0	0	0	0	0	1	ACT/CCT	T/P	nsSNP	BWG_1613	yeaU	putative dehydrogenase
1775888	0	0	0	0	0	0	0	0	0	0	0.014	1	nc	NA	ncSNP	NA	NA	NA
1778160	0	0	0	0.017	0	0	0	0	0	0	0	1	CAC/CCC	V/G	nsSNP	BWG_1618	fadD	acyl-CoA synthetase (long-chain-fatty-acid--CoA ligase)
1778325	0.01	0	0	0	0	0	0	0	0	0	0	1	CAC/CCC	V/G	nsSNP	BWG_1618	fadD	acyl-CoA synthetase (long-chain-fatty-acid--CoA ligase)
1779406	0	0	0.012	0	0	0	0	0	0	0	0	1	GGT/GGG	T/P	nsSNP	BWG_1618	fadD	acyl-CoA synthetase (long-chain-fatty-acid--CoA ligase)
1779417	0	0	0	0.014	0	0	0	0	0	0	0	1	CAC/CCC	V/G	nsSNP	BWG_1618	fadD	acyl-CoA synthetase (long-chain-fatty-acid--CoA ligase)
1780078	0	0	0	0.015	0	0	0	0	0	0	0	1	ATA/ATC	Y/D	nsSNP	BWG_1619	yeaY	putative lipoprotein
1782027	0.011	0	0	0	0	0	0	0	0	0	0	1	CTG/CCG	Q/R	nsSNP	BWG_1621	yoaA	conserved protein with nucleoside triphosphate hydrolase domain
1783191	0.011	0	0	0	0	0	0	0	0	0	0	1	CAC/CCC	V/G	nsSNP	BWG_1621	yoaA	conserved protein with nucleoside triphosphate hydrolase domain
1783194	0.015	0	0	0	0	0	0	0	0	0	0	1	CAC/CCC	V/G	nsSNP	BWG_1621	yoaA	conserved protein with nucleoside triphosphate hydrolase domain
1789589	0	0.022	0	0	0	0	0	0	0	0	0	1	GCA/GCC	A/A	sSNP	BWG_1628	yoaD	putative phosphodiesterase
1790299	0	0.013	0	0	0	0	0	0	0	0	0	1	GTG/GGG	H/P	nsSNP	BWG_1629	yoaE	fused predicted membrane protein/conserved protein
1790409	0	0	0.014	0	0	0	0	0	0	0	0	1	ACC/CCC	G/G	sSNP	BWG_1629	yoaE	fused predicted membrane protein/conserved protein
1794328	0	0.025	0	0	0	0	0	0	0	0	0	1	GGT/GGG	G/G	sSNP	BWG_1632	manZ	mannose-specific enzyme IID component of PTS
1801833	0	0.039	0	0	0	0	0	0	0	0	0	1	GTG/GGG	H/P	nsSNP	BWG_1643	htpX	putative endopeptidase
1804332	0	0.012	0	0	0	0	0	0	0	0	0	1	GGT/GGG	T/P	nsSNP	BWG_1644	prc	carboxy-terminal protease for penicillin-binding protein 3
1808679	0	0	0	0.013	0	0	0	0	0	0	0	1	ACC/CCC	T/P	nsSNP	BWG_1648	yebT	hypothetical protein
1817800	0	0	0	0	0	0	0	0	0	0	0.017	1	CAA/CAC	L/V	nsSNP	BWG_1659	ptrB	protease II
1817937	0	0	0	0	0	0	0	0	0	0	0.012	1	CAC/CCC	V/G	nsSNP	BWG_1659	ptrB	protease II
1819581	0	0	0.013	0	0	0	0	0	0	0	0	1	ACC/CCC	G/G	sSNP	BWG_1660	yebE	hypothetical protein
1820713	0	0	0.01	0	0	0	0	0	0	0	0	1	GGT/GGG	T/P	nsSNP	BWG_1662	yebG	conserved protein regulated by LexA
1822171	0	0	0	0	0	0	0	0	0	0	0.011	1	nc	NA	ncSNP	NA	NA	NA
1823714	0	0.011	0	0	0	0	0	0	0	0	0	1	GTC/GCC	D/G	nsSNP	BWG_1665	edd	6-phosphogluconate dehydratase
1828190	0	0.01	0	0	0	0	0	0	0	0	0	1	GGT/GGG	G/G	sSNP	BWG_1668	pykA	pyruvate kinase II
1830259	0.013	0	0	0.011	0.023	0	0.012	0.012	0	0	0	5	NA	NA	S-indel	BWG_1669	lpxM	myristoyl-acyl carrier protein (ACP)-dependent acyltransferase
1841505	0	0	0	0	0	0.013	0	0	0	0	0	1	TCG/CCG	S/P	nsSNP	BWG_1682	yecE	hypothetical protein
1843961	0	0	0.012	0	0	0	0	0	0	0	0	1	CAC/CCC	H/P	nsSNP	BWG_1685	cmoB	putative S-adenosyl-L-methionine-dependent methyltransferase
1844474	0	0	0	0.012	0	0	0	0	0	0	0	1	GTG/GGG	V/G	nsSNP	BWG_1685	cmoB	putative S-adenosyl-L-methionine-dependent methyltransferase
1846973	0	0.014	0	0	0	0	0	0	0	0	0	1	GGT/GGG	T/P	nsSNP	BWG_1686	torZ	trimethylamine N-oxide reductase system III, catalytic subunit
1847007	0	0	0.014	0	0	0	0	0	0	0	0	1	GGG/TGG	P/P	sSNP	BWG_1686	torZ	trimethylamine N-oxide reductase system III, catalytic subunit
1848009	0	0	0	0	0	0	0	0.01	0	0	0	1	GGC/TGC	A/A	sSNP	BWG_1687	torY	TMAO reductase III (TorYZ), cytochrome c-type subunit
1849008	0	0.012	0	0	0	0	0	0	0	0	0	1	ACC/CCC	G/G	sSNP	BWG_1688	cutC	copper homeostasis protein
1849164	0	0.019	0	0	0	0	0	0	0	0	0	1	ACC/CCC	G/G	sSNP	BWG_1688	cutC	copper homeostasis protein
1857605	0	0	0	0.011	0	0	0	0	0	0	0	1	CAC/CCC	V/G	nsSNP	BWG_1697	cheB	fused chemotaxis regulator: protein-glutamate methylesterase in two-component regulatory system with CheA
1862844	0	0.062	0	0	0	0	0	0	0	0	0	1	nc	NA	ncSNP	NA	NA	NA
1864389	0.015	0	0	0	0	0	0	0	0	0	0	1	CAC/CCC	V/G	nsSNP	BWG_1702	cheA	fused chemotactic sensory histidine kinase in two-component regulatory system with CheB and CheY: sensory histidine kinase/signal sensing protein
1871993	0	0.015	0.013	0	0	0	0	0	0	0	0	2	ACT/ACC	S/G	nsSNP	BWG_1709	otsA	trehalose-6-phosphate synthase
1873450	0	0	0	0.011	0	0	0	0	0	0	0.01	2	GGT/GGG	T/P	nsSNP	BWG_1711	araH	fused L-arabinose transporter subunits of ABC superfamily: membrane components
1873909	0	0	0.013	0	0	0	0	0	0	0	0	1	GGT/GGG	T/P	nsSNP	BWG_1711	araH	fused L-arabinose transporter subunits of ABC superfamily: membrane components
1878403	0	0	0	0	0.064	0	0	0	0	0	0	1	nc	NA	ncSNP	NA	NA	NA
1881953	0	0.014	0	0	0	0	0	0	0	0	0	1	ACC/CCC	G/G	sSNP	BWG_1720	yecA	conserved metal-binding protein
1882264	0	0	0.017	0	0	0	0	0	0	0	0	1	nc	NA	ncSNP	NA	NA	NA
1884348	0	0	0	0	0	0	0	0	0	0	0.096	1	ACC/AAC	G/V	nsSNP	BWG_1722	uvrC	excinuclease UvrABC, endonuclease subunit
1884384	0	0	0.011	0	0	0	0	0	0	0	0	1	GAG/GGG	L/P	nsSNP	BWG_1722	uvrC	excinuclease UvrABC, endonuclease subunit
1887621	0	0	0	0	0	0.014	0	0	0	0	0	1	GTC/GGC	D/A	nsSNP	BWG_1726	yecC	putative transporter subunit: ATP-binding component of ABC superfamily
1888890	0.011	0	0	0	0	0	0	0	0	0	0	1	GCC/GCA	G/C	nsSNP	BWG_1727	yecS	putative transporter subunit: membrane component of ABC superfamily
1890438	0	0.018	0	0.01	0	0	0	0	0	0	0	2	CAC/CCC	V/G	nsSNP	BWG_1729	fliY	cystine transporter subunit
1890485	0.012	0	0	0	0	0	0	0	0	0	0	1	ACC/TCC	G/G	sSNP	BWG_1729	fliY	cystine transporter subunit
1891553	0	0	0	0	0	0	0	0.012	0	0	0	1	nc	NA	ncSNP	NA	NA	NA
1892425	0	0	0.039	0	0	0	0	0	0	0	0	1	nc	NA	ncSNP	NA	NA	NA
1898127	0	0	0.015	0	0	0	0	0	0	0	0	1	TGG/GGG	W/G	nsSNP	BWG_1736	amyA	cytoplasmic alpha-amylase
1898143	0	0	0	0	0	0	0	0	0	0	0.012	1	GTG/GGG	V/G	nsSNP	BWG_1736	amyA	cytoplasmic alpha-amylase
1898858	0	0	0	0	0	0	0	0	0	0	0.029	1	GGT/GGG	G/G	sSNP	BWG_1738	yedE	putative inner membrane protein
1900485	0	0.01	0	0	0	0	0	0	0	0	0	1	CAC/CCC	H/P	nsSNP	BWG_1740	yedK	hypothetical protein
1900529	0	0.013	0	0.011	0	0	0	0	0	0	0	2	TGG/GGG	W/G	nsSNP	BWG_1740	yedK	hypothetical protein
1903859	0	0.015	0	0	0	0	0	0	0	0	0	1	TGG/GGG	W/G	nsSNP	BWG_1743	fliF	flagellar basal-body MS-ring and collar protein
1905222	0	0	0.013	0	0	0	0	0	0	0	0	1	GTG/GGG	V/G	nsSNP	BWG_1743	fliF	flagellar basal-body MS-ring and collar protein
1905460	0	0	0	0.011	0	0	0	0	0	0	0	1	GTG/GGG	V/G	nsSNP	BWG_1744	fliG	flagellar motor switching and energizing component
1906004	0	0	0	0	0	0	0	0	0	0	0.01	1	ATG/ATA	M/I	nsSNP	BWG_1744	fliG	flagellar motor switching and energizing component
1907583	0	0.01	0	0	0	0	0	0	0	0	0	1	GGG/TGG	G/W	nsSNP	BWG_1746	fliI	flagellum-specific ATP synthase
1909047	0	0.014	0	0	0	0	0	0	0	0	0	1	GTG/GGG	V/G	nsSNP	BWG_1748	fliK	flagellar hook-length control protein
1909438	0	0.011	0	0	0	0	0	0	0	0	0	1	ACA/ACC	T/T	sSNP	BWG_1748	fliK	flagellar hook-length control protein
1910511	0	0.011	0	0	0	0	0	0	0	0	0	1	ACA/ACC	T/T	sSNP	BWG_1749	fliL	flagellar biosynthesis protein
1911429	0	0	0	0	0	0	0	0	0	0	0.013	1	AAC/ACC	N/T	nsSNP	BWG_1750	fliM	flagellar motor switching and energizing component
1912301	0	0.012	0	0	0	0	0	0	0	0	0	1	GCA/GCC	A/A	sSNP	BWG_1752	fliO	flagellar biosynthesis protein
1912399	0	0	0	0.021	0	0	0	0	0	0	0	1	GCA/GCC	A/A	sSNP	BWG_1753	fliP	flagellar biosynthesis protein
1915748	0	0	0.012	0	0	0	0	0	0	0	0	1	nc	NA	ncSNP	NA	NA	NA
1919946	0	0	0	0.012	0	0	0	0	0	0	0	1	nc	NA	ncSNP	NA	NA	NA
1920019	0	0	0	0.011	0	0	0	0	0	0	0	1	nc	NA	ncSNP	NA	NA	NA
1920556	0	0	0	0	0	0	0	0	0	0	0.01	1	CGC/GGC	R/G	nsSNP	BWG_1763	yedA	putative inner membrane protein
1920617	0	0	0	0	0	0	0	0	0	0	0.014	1	GTG/GGG	V/G	nsSNP	BWG_1763	yedA	putative inner membrane protein
1920828	0	0	0.011	0	0	0	0	0	0	0	0	1	GGT/GGG	G/G	sSNP	BWG_1763	yedA	putative inner membrane protein
1921670	0	0	0	0	0.014	0	0	0	0	0	0	1	ACC/CCC	G/G	sSNP	BWG_1765	dcm	DNA cytosine methylase
1924275	0	0	0	0.013	0	0	0	0	0	0	0	1	nc	NA	ncSNP	NA	NA	NA
1930442	0	0	0.01	0	0	0	0	0	0	0	0	1	GTG/GGG	V/G	nsSNP	BWG_1772	yedY	putative reductase
1931184	0	0.015	0	0	0	0	0	0	0	0	0	1	GCA/GCC	A/A	sSNP	BWG_1773	yedZ	conserved inner membrane protein
1934831	0	0	0	0	0	0	0	0	0	0	0.011	1	GAA/GCA	E/A	nsSNP	BWG_1776	mtfA	hypothetical protein
1935585	0	0.028	0	0	0	0	0	0	0	0	0	1	GGT/GGG	G/G	sSNP	BWG_1777	yeeJ	adhesin
1936863	0	0.016	0	0	0	0	0	0	0	0	0	1	GGT/GGG	G/G	sSNP	BWG_1777	yeeJ	adhesin
1938373	0	0	0	0.01	0	0	0	0	0	0	0	1	ACC/CCC	T/P	nsSNP	BWG_1777	yeeJ	adhesin
1942210	0	0.011	0	0	0	0	0	0	0	0	0	1	AGT/GGT	S/G	nsSNP	BWG_1777	yeeJ	adhesin
1946656	0	0.013	0.022	0	0	0	0	0	0	0	0	2	GGT/GGG	G/G	sSNP	BWG_1779	amn	AMP nucleosidase
1948762	0	0	0	0	0	0	0	0	0	0	0.014	1	GTA/GGA	Y/S	nsSNP	BWG_1781	yeeO	putative multidrug efflux system
1950511	0	0	0.011	0	0	0	0	0	0	0	0	1	CAC/CCC	V/G	nsSNP	BWG_1782	cbl	DNA-binding transcriptional activator of cysteine biosynthesis
1955741	0	0	0.011	0	0	0	0	0	0	0	0	1	TCC/CCC	G/G	sSNP	BWG_1787	cobU	bifunctional cobinamide kinase/ cobinamide phosphate guanylyltransferase
1955757	0	0	0	0	0.011	0	0	0	0	0	0.012	2	CAC/CCC	V/G	nsSNP	BWG_1787	cobU	bifunctional cobinamide kinase/ cobinamide phosphate guanylyltransferase
1961981	0	0.014	0	0	0	0	0	0	0	0	0	1	nc	NA	ncSNP	NA	NA	NA
1962891	0	0.012	0	0	0	0	0	0	0	0	0	1	GGT/GGG	G/G	sSNP	BWG_1791	flu	CP4-44 prophage; antigen 43 (Ag43) phase-variable biofilm formation autotransporter
1963329	0	0.015	0	0	0	0	0	0	0	0	0	1	GGT/GGG	G/G	sSNP	BWG_1791	flu	CP4-44 prophage; antigen 43 (Ag43) phase-variable biofilm formation autotransporter
1964027	0	0	0	0.011	0	0	0	0	0	0	0	1	GTG/GGG	V/G	nsSNP	BWG_1791	flu	CP4-44 prophage; antigen 43 (Ag43) phase-variable biofilm formation autotransporter
1964334	0	0.01	0	0	0	0	0	0	0	0	0	1	CGT/CGG	R/R	sSNP	BWG_1791	flu	CP4-44 prophage; antigen 43 (Ag43) phase-variable biofilm formation autotransporter
1964385	0	0	0	0.013	0	0	0	0	0	0	0	1	GGT/GGG	G/G	sSNP	BWG_1791	flu	CP4-44 prophage; antigen 43 (Ag43) phase-variable biofilm formation autotransporter
1964648	0	0.011	0	0	0	0	0	0	0	0	0	1	CTG/CGG	L/R	nsSNP	BWG_1791	flu	CP4-44 prophage; antigen 43 (Ag43) phase-variable biofilm formation autotransporter
1965073	0	0	0	0.022	0	0	0	0	0	0	0	1	ACC/CCC	T/P	nsSNP	BWG_1791	flu	CP4-44 prophage; antigen 43 (Ag43) phase-variable biofilm formation autotransporter
1965130	0	0	0.032	0	0	0	0	0	0	0	0	1	TAT/GAT	Y/D	nsSNP	BWG_1791	flu	CP4-44 prophage; antigen 43 (Ag43) phase-variable biofilm formation autotransporter
1971596	0.017	0	0	0	0	0	0	0	0	0	0	1	TGT/GGT	T/T	sSNP	BWG_1799	sbmC	DNA gyrase inhibitor
1972201	0	0	0	0.014	0	0	0	0	0	0	0	1	CAC/CCC	V/G	nsSNP	BWG_1800	dacD	D-alanyl-D-alanine carboxypeptidase (penicillin-binding protein 6b)
1976690	0	0.013	0	0	0	0	0	0	0	0	0	1	GGT/GGG	T/P	nsSNP	BWG_1804	yeeF	putative amino-acid transporter
1977913	0	0	0	0.019	0	0	0	0.011	0	0	0	2	CCA/CCC	W/G	nsSNP	BWG_1805	yeeY	putative DNA-binding transcriptional regulator
1980632	0	0	0	0.017	0	0	0	0	0	0	0	1	nc	NA	ncSNP	NA	NA	NA
1981220	0	0	0	0	0	0	0.089	0.04	0	0	0	2	GGT/GGC	G/G	sSNP	BWG_1810	hisG	ATP phosphoribosyltransferase
1982073	0.011	0.015	0	0.012	0	0	0	0	0	0	0	3	GTG/GGG	V/G	nsSNP	BWG_1811	hisD	bifunctional histidinal dehydrogenase/ histidinol dehydrogenase
1982439	0	0	0	0	0	0	0	0	0	0	0.011	1	CGT/CAT	R/H	nsSNP	BWG_1811	hisD	bifunctional histidinal dehydrogenase/ histidinol dehydrogenase
1984258	0.018	0	0	0	0	0	0.01	0	0	0	0	2	CAC/CCC	H/P	nsSNP	BWG_1813	hisB	fused histidinol-phosphatase/imidazoleglycerol-phosphate dehydratase
1984544	0	0	0.028	0	0	0	0	0	0	0	0	1	GGT/GGG	G/G	sSNP	BWG_1813	hisB	fused histidinol-phosphatase/imidazoleglycerol-phosphate dehydratase
1984560	0	0	0.013	0	0	0	0	0	0	0	0	1	ACC/CCC	T/P	nsSNP	BWG_1813	hisB	fused histidinol-phosphatase/imidazoleglycerol-phosphate dehydratase
1986593	0	0	0	0	0	0	0	0	0	0	0.012	1	GGT/GGG	G/G	sSNP	BWG_1816	hisF	imidazole glycerol phosphate synthase, catalytic subunit with HisH
1986937	0	0	0.01	0	0	0	0	0	0	0	0	1	GTG/GGG	V/G	nsSNP	BWG_1816	hisF	imidazole glycerol phosphate synthase, catalytic subunit with HisH
1986994	0	0	0.021	0	0	0	0	0	0	0	0	1	CAC/CCC	H/P	nsSNP	BWG_1816	hisF	imidazole glycerol phosphate synthase, catalytic subunit with HisH
1987406	0	0	0	0	0	0	0.012	0	0	0	0	1	ACC/CCC	T/P	nsSNP	BWG_1817	hisI	fused phosphoribosyl-AMP cyclohydrolase/phosphoribosyl-ATP pyrophosphatase
1987790	0	0	0	0.013	0	0	0	0	0	0	0	1	nc	NA	ncSNP	NA	NA	NA
1987797	0	0.013	0	0.015	0	0	0	0	0	0	0	2	nc	NA	ncSNP	NA	NA	NA
2004568	0	0	0	0	0	0	0	0	0	0.128	0.118	2	TAC/GAC	V/V	sSNP	BWG_1832	galF	putative subunit with GalU
2004570	0	0	0	0	0	0	0	0	0	0.138	0.105	2	TAC/TAA	V/L	nsSNP	BWG_1832	galF	putative subunit with GalU
2004573	0	0	0	0	0	0	0	0	0	0.097	0	1	TTC/TTA	E/*	nsSNP	BWG_1832	galF	putative subunit with GalU
2005078	0	0	0	0	0	0	0	0	0	0	0.014	1	GAT/AAT	I/I	sSNP	BWG_1833	wcaM	putative colanic acid biosynthesis protein
2005162	0	0	0	0	0	0	0	0	0	0	0.016	1	ACC/TCC	G/G	sSNP	BWG_1833	wcaM	putative colanic acid biosynthesis protein
2005551	0	0	0	0	0	0	0	0	0	0	0.013	1	ACT/ACA	S/C	nsSNP	BWG_1833	wcaM	putative colanic acid biosynthesis protein
2006454	0	0	0.013	0	0	0	0	0	0	0	0	1	CAC/CCC	V/G	nsSNP	BWG_1834	wcaL	putative glycosyl transferase
2007215	0.013	0	0	0.015	0	0	0	0	0	0	0	2	ACC/CCC	G/G	sSNP	BWG_1834	wcaL	putative glycosyl transferase
2007429	0	0.011	0	0	0	0	0	0	0	0	0	1	CAC/CCC	V/G	nsSNP	BWG_1834	wcaL	putative glycosyl transferase
2007886	0	0	0	0	0	0	0	0	0	0	0.023	1	CGA/TGA	S/S	sSNP	BWG_1835	wcaK	putative pyruvyl transferase
2007921	0	0.015	0	0	0	0	0	0	0	0	0	1	GGT/GGG	T/P	nsSNP	BWG_1835	wcaK	putative pyruvyl transferase
2007939	0	0	0	0	0	0	0	0	0	0	0.021	1	CAG/CAC	L/V	nsSNP	BWG_1835	wcaK	putative pyruvyl transferase
2010382	0	0	0	0.031	0	0	0	0	0	0	0	1	CAC/CCC	V/G	nsSNP	BWG_1836	wzxC	colanic acid exporter
2010629	0	0.01	0	0	0	0	0	0	0	0	0	1	CCA/CCC	W/G	nsSNP	BWG_1836	wzxC	colanic acid exporter
2011007	0	0	0	0.018	0	0	0	0	0	0	0	1	CAC/CCC	V/G	nsSNP	BWG_1837	wcaJ	putative UDP-glucose lipid carrier transferase
2012276	0	0	0	0.011	0	0	0	0	0	0	0	1	CAC/CCC	V/G	nsSNP	BWG_1838	cpsG	phosphomannomutase
2012584	0	0	0	0.01	0	0	0	0	0	0	0	1	ACC/CCC	G/G	sSNP	BWG_1838	cpsG	phosphomannomutase
2012888	0	0.016	0	0	0	0	0	0	0	0	0	1	CAC/CCC	V/G	nsSNP	BWG_1838	cpsG	phosphomannomutase
2013891	0	0	0	0	0	0	0	0	0	0	0.031	1	GAT/AAT	I/I	sSNP	BWG_1839	cpsB	mannose-1-phosphate guanyltransferase
2013976	0	0	0.013	0.016	0	0	0	0	0	0	0	2	CAC/CCC	V/G	nsSNP	BWG_1839	cpsB	mannose-1-phosphate guanyltransferase
2014151	0	0.02	0	0	0	0	0	0	0	0	0	1	GGT/GGG	T/P	nsSNP	BWG_1839	cpsB	mannose-1-phosphate guanyltransferase
2014752	0	0	0	0	0.011	0	0	0	0	0	0	1	TGC/GGC	A/A	sSNP	BWG_1839	cpsB	mannose-1-phosphate guanyltransferase
2014989	0	0	0.013	0	0	0	0	0	0	0	0	1	ACC/CCC	G/G	sSNP	BWG_1839	cpsB	mannose-1-phosphate guanyltransferase
2015408	0	0	0.012	0	0	0	0	0	0	0	0	1	ACG/CCG	R/R	sSNP	BWG_1840	wcaI	putative glycosyl transferase
2016134	0	0.011	0	0	0	0	0	0	0	0	0	1	TGC/GGC	A/A	sSNP	BWG_1840	wcaI	putative glycosyl transferase
2016257	0	0	0	0	0	0	0	0	0	0	0.029	1	TCC/TTC	G/E	nsSNP	BWG_1841	gmm	GDP-mannose mannosyl hydrolase
2018714	0	0	0	0	0	0	0	0	0	0	0.017	1	TGC/AGC	A/A	sSNP	BWG_1843	gmd	GDP-D-mannose dehydratase, NAD(P)-binding
2019074	0	0.017	0	0	0	0	0	0	0	0	0	1	GGT/GGG	T/P	nsSNP	BWG_1844	wcaF	putative acyl transferase
2019211	0	0	0	0	0	0	0	0	0	0	0.019	1	CGG/CAG	P/L	nsSNP	BWG_1844	wcaF	putative acyl transferase
2019365	0	0	0	0	0	0	0	0	0	0	0.022	1	TTT/TTA	K/*	nsSNP	BWG_1844	wcaF	putative acyl transferase
2019945	0	0	0	0	0	0	0	0	0	0	0.015	1	GTA/CTA	Y/*	nsSNP	BWG_1845	wcaE	putative glycosyl transferase
2020741	0	0	0	0	0	0	0	0	0	0	0.015	1	AAA/TAA	F/L	nsSNP	BWG_1846	wcaD	putative colanic acid polymerase
2020782	0	0	0	0	0	0	0	0	0	0	0.014	1	ATC/ATT	D/N	nsSNP	BWG_1846	wcaD	putative colanic acid polymerase
2021104	0	0	0	0	0	0	0	0	0	0	0.012	1	AAT/CAT	I/M	nsSNP	BWG_1846	wcaD	putative colanic acid polymerase
2022479	0	0.013	0	0	0	0	0	0	0	0	0	1	TGA/GGA	S/S	sSNP	BWG_1847	wcaC	putative glycosyl transferase
2022527	0	0.011	0	0	0	0	0	0	0	0	0	1	ACC/CCC	G/G	sSNP	BWG_1847	wcaC	putative glycosyl transferase
2022611	0	0.011	0	0	0	0	0	0	0	0	0	1	CAC/CCC	V/G	nsSNP	BWG_1848	wcaB	putative acyl transferase
2022789	0	0	0	0	0	0	0	0	0	0	0.023	1	AAT/AAA	I/F	nsSNP	BWG_1848	wcaB	putative acyl transferase
2024664	0	0	0	0.028	0	0	0	0	0	0	0	1	CAC/CCC	V/G	nsSNP	BWG_1850	wzc	protein-tyrosine kinase
2026715	0	0	0.014	0	0	0	0	0	0	0	0	1	GGT/GGG	T/P	nsSNP	BWG_1852	wza	lipoprotein required for capsular polysaccharide translocation through the outer membrane
2029694	0	0	0.01	0	0	0	0	0	0	0	0	1	GTG/GGG	V/G	nsSNP	BWG_1853	yegH	fused predicted membrane protein/predicted membrane protein
2029809	0	0	0	0	0	0	0	0	0	0	0.02	1	GAA/GAC	E/D	nsSNP	BWG_1853	yegH	fused predicted membrane protein/predicted membrane protein
2030085	0.011	0.012	0	0	0	0	0	0	0	0	0	2	nc	NA	ncSNP	NA	NA	NA
2030088	0.011	0	0	0	0	0	0	0	0	0	0	1	nc	NA	ncSNP	NA	NA	NA
2030623	0	0	0	0	0	0	0.035	0.014	0	0	0	2	NA	NA	S-indel	BWG_1854	asmA	putative assembly protein
2030717	0	0	0	0	0	0	0	0	0	0	0.017	1	CTG/CGG	Q/P	nsSNP	BWG_1854	asmA	putative assembly protein
2030817	0	0	0	0	0	0	0	0	0	0	0.021	1	GGA/GGG	S/P	nsSNP	BWG_1854	asmA	putative assembly protein
2030824	0	0.027	0	0	0	0	0	0	0	0	0	1	ACC/CCC	G/G	sSNP	BWG_1854	asmA	putative assembly protein
2030965	0	0	0	0	0	0	0	0	0	0	0.022	1	AAC/TAC	V/V	sSNP	BWG_1854	asmA	putative assembly protein
2030970	0	0	0	0	0	0	0.011	0	0	0	0	1	CTG/CTA	Q/*	nsSNP	BWG_1854	asmA	putative assembly protein
2031064	0	0	0	0	0	0	0.039	0	0	0	0	1	CCA/TCA	W/*	nsSNP	BWG_1854	asmA	putative assembly protein
2031402	0	0	0	0	0	0.024	0.142	0.085	0.014	0.105	0.038	6	CTG/CTA	Q/*	nsSNP	BWG_1854	asmA	putative assembly protein
2031508	0	0	0	0	0	0	0.019	0.014	0	0	0	2	NA	NA	S-indel	BWG_1854	asmA	putative assembly protein
2031512	0	0	0	0	0	0.01	0.01	0	0	0	0	2	AAG/ACG	L/R	nsSNP	BWG_1854	asmA	putative assembly protein
2031909	0	0.019	0	0	0	0	0	0	0	0	0	1	GGT/GGG	T/P	nsSNP	BWG_1854	asmA	putative assembly protein
2032220	0	0.012	0	0	0	0	0	0	0	0	0	1	CAC/CCC	V/G	nsSNP	BWG_1855	dcd	2'-deoxycytidine 5'-triphosphate deaminase
2032255	0	0	0.012	0	0	0	0	0	0	0	0	1	ACC/CCC	G/G	sSNP	BWG_1855	dcd	2'-deoxycytidine 5'-triphosphate deaminase
2033336	0	0	0	0	0	0	0	0	0	0	0.021	1	GTG/ATG	H/H	sSNP	BWG_1856	udk	uridine/cytidine kinase
2033704	0	0	0	0	0	0	0	0	0	0	0.021	1	nc	NA	ncSNP	NA	NA	NA
2033813	0	0	0.01	0	0	0	0	0	0	0	0	1	CAC/CCC	H/P	nsSNP	BWG_1857	yegE	putative diguanylate cyclase, GGDEF domain signaling protein
2034028	0	0	0	0.013	0	0	0	0	0	0	0	1	ACC/CCC	T/P	nsSNP	BWG_1857	yegE	putative diguanylate cyclase, GGDEF domain signaling protein
2034345	0	0	0	0	0	0	0	0	0	0	0.028	1	CTT/CTG	L/L	sSNP	BWG_1857	yegE	putative diguanylate cyclase, GGDEF domain signaling protein
2035193	0	0	0	0.016	0	0	0	0	0	0	0	1	GTG/GGG	V/G	nsSNP	BWG_1857	yegE	putative diguanylate cyclase, GGDEF domain signaling protein
2035980	0	0	0	0.023	0	0	0	0	0	0	0	1	GGT/GGG	G/G	sSNP	BWG_1857	yegE	putative diguanylate cyclase, GGDEF domain signaling protein
2038240	0	0	0	0	0	0	0.012	0	0	0	0	1	GGT/GGG	G/G	sSNP	BWG_1859	yegD	putative chaperone
2038435	0	0	0	0	0	0	0	0	0	0	0.022	1	AGC/AGA	S/R	nsSNP	BWG_1859	yegD	putative chaperone
2039523	0	0	0	0.011	0	0	0	0	0	0	0	1	GTG/GGG	V/G	nsSNP	BWG_1859	yegD	putative chaperone
2040398	0.016	0	0	0	0	0	0	0	0	0	0	1	TGC/GGC	A/A	sSNP	BWG_1860	yegI	hypothetical protein
2042088	0	0.012	0	0	0	0	0	0	0	0	0	1	GAT/TAT	D/Y	nsSNP	BWG_1861	yegJ	hypothetical protein
2042103	0	0.011	0	0	0	0	0	0	0	0	0	1	ACC/CCC	T/P	nsSNP	BWG_1861	yegJ	hypothetical protein
2042762	0	0	0	0.011	0	0	0	0	0	0	0	1	CAC/CCC	V/G	nsSNP	BWG_1862	yegK	hypothetical protein
2044032	0	0	0	0	0	0	0	0.021	0	0	0	1	nc	NA	ncSNP	NA	NA	NA
2044751	0	0	0	0	0	0.014	0	0	0	0	0	1	ACC/CCC	T/P	nsSNP	BWG_1864	mdtA	multidrug efflux system, subunit A
2045711	0	0	0	0.013	0	0	0	0	0	0	0	1	ACT/CCT	T/P	nsSNP	BWG_1864	mdtA	multidrug efflux system, subunit A
2048090	0	0	0.011	0	0	0	0	0	0	0	0	1	CTC/CCC	L/P	nsSNP	BWG_1865	mdtB	multidrug efflux system, subunit B
2048264	0	0	0.012	0	0	0	0	0	0	0	0	1	GTG/GGG	V/G	nsSNP	BWG_1865	mdtB	multidrug efflux system, subunit B
2048795	0	0	0.013	0	0	0	0	0	0	0	0	1	GTG/GGG	V/G	nsSNP	BWG_1865	mdtB	multidrug efflux system, subunit B
2049677	0	0.012	0	0	0	0	0	0	0	0	0	1	GTG/GGG	V/G	nsSNP	BWG_1866	mdtC	multidrug efflux system, subunit C
2049689	0	0.011	0	0	0	0	0	0	0	0	0	1	GTG/GGG	V/G	nsSNP	BWG_1866	mdtC	multidrug efflux system, subunit C
2049967	0	0	0.015	0	0	0	0	0	0	0	0	1	ACT/CCT	T/P	nsSNP	BWG_1866	mdtC	multidrug efflux system, subunit C
2051539	0	0.01	0	0	0	0	0	0	0	0	0	1	ACC/CCC	T/P	nsSNP	BWG_1866	mdtC	multidrug efflux system, subunit C
2051666	0	0	0	0	0	0	0	0	0	0	0.031	1	GTC/GGC	V/G	nsSNP	BWG_1866	mdtC	multidrug efflux system, subunit C
2052149	0.013	0	0	0	0	0	0	0	0	0	0	1	GTG/GGG	V/G	nsSNP	BWG_1867	mdtD	multidrug efflux system protein
2052936	0	0	0	0	0	0	0	0	0	0	0.03	1	AAT/AAC	N/N	sSNP	BWG_1867	mdtD	multidrug efflux system protein
2053266	0	0	0	0	0	0	0	0	0	0	0.021	1	TTT/TTG	F/L	nsSNP	BWG_1867	mdtD	multidrug efflux system protein
2053445	0	0	0	0	0	0	0	0	0	0	0.026	1	ATT/ATC	I/I	sSNP	BWG_1868	baeS	sensory histidine kinase in two-component regulatory system with BaeR
2053765	0	0	0	0	0.012	0	0	0	0	0	0	1	GGT/GTT	G/V	nsSNP	BWG_1868	baeS	sensory histidine kinase in two-component regulatory system with BaeR
2055315	0	0	0	0	0	0	0	0	0	0	0.029	1	AAA/ACA	K/T	nsSNP	BWG_1869	baeR	DNA-binding response regulator in two-component regulatory system with BaeS
2055380	0	0	0.013	0	0	0	0	0	0	0	0	1	ACC/CCC	T/P	nsSNP	BWG_1869	baeR	DNA-binding response regulator in two-component regulatory system with BaeS
2056108	0	0.01	0	0	0	0	0	0	0	0	0	1	nc	NA	ncSNP	NA	NA	NA
2056744	0	0.011	0	0	0	0	0	0	0	0	0	1	CAG/CAT	Q/H	nsSNP	BWG_1871	yegQ	putative peptidase
2057310	0	0	0	0.016	0	0	0	0	0	0	0	1	GTG/GGG	V/G	nsSNP	BWG_1871	yegQ	putative peptidase
2059574	0	0	0	0	0	0	0	0	0	0	0.026	1	GGT/GCT	G/A	nsSNP	BWG_1874	yegS	phosphatidylglycerol kinase, metal-dependent
2062324	0	0	0	0	0	0	0	0	0	0	0.015	1	nc	NA	ncSNP	NA	NA	NA
2072419	0	0	0.013	0	0	0	0	0	0	0	0	1	GGT/GGG	G/G	sSNP	BWG_1886	yegV	putative kinase
2073411	0.012	0	0	0	0	0	0	0	0	0	0	1	CAC/CCC	V/G	nsSNP	BWG_1888	yegX	putative hydrolase
2073906	0	0.02	0	0	0	0	0	0	0	0	0	1	CAC/CCC	V/G	nsSNP	BWG_1888	yegX	putative hydrolase
2080381	0	0	0	0	0.083	0	0	0	0	0	0	1	ACC/CCC	G/G	sSNP	BWG_1895	yehB	putative outer membrane protein
2081398	0	0	0	0.011	0	0	0	0	0	0	0	1	TGG/GGG	P/P	sSNP	BWG_1895	yehB	putative outer membrane protein
2089316	0	0.019	0	0	0	0	0	0	0	0	0	1	nc	NA	ncSNP	NA	NA	NA
2090463	0	0.01	0	0	0	0	0	0	0	0	0	1	nc	NA	ncSNP	NA	NA	NA
2092247	0.011	0	0.011	0	0	0	0	0	0	0	0	2	AGT/AGG	S/R	nsSNP	BWG_1901	yehI	hypothetical protein
2095345	0	0.012	0	0	0	0	0	0	0	0	0	1	GTG/GGG	V/G	nsSNP	BWG_1903	yehL	putative transporter subunit: ATP-binding component of ABC superfamily
2097309	0	0.015	0	0	0	0	0	0	0	0	0	1	CCA/CCC	P/P	sSNP	BWG_1904	yehM	hypothetical protein
2098068	0	0	0.011	0	0	0	0	0	0	0	0	1	GCA/GCC	A/A	sSNP	BWG_1904	yehM	hypothetical protein
2099497	0	0	0.013	0	0	0	0	0	0	0	0	1	ACA/ACC	T/T	sSNP	BWG_1905	yehP	hypothetical protein
2099752	0	0.011	0	0	0	0	0	0	0	0	0	1	nc	NA	ncSNP	NA	NA	NA
2100543	0	0	0	0.01	0	0	0	0	0	0	0	1	nc	NA	ncSNP	NA	NA	NA
2100750	0	0	0	0.011	0	0	0	0	0	0	0	1	nc	NA	ncSNP	NA	NA	NA
2101468	0	0.016	0	0	0	0	0	0	0	0	0	1	nc	NA	ncSNP	NA	NA	NA
2102377	0	0.014	0	0	0	0	0	0	0	0	0	1	GGT/GGG	T/P	nsSNP	BWG_1907	yehS	hypothetical protein
2104353	0	0.014	0	0	0	0	0	0	0	0	0	1	GTG/GGG	H/P	nsSNP	BWG_1909	yehU	putative sensory kinase in two-component system with YehT
2106812	0	0	0	0.011	0	0	0	0	0	0	0	1	CAC/CCC	V/G	nsSNP	BWG_1912	yehW	putative transporter subunit: membrane component of ABC superfamily
2108080	0	0	0.014	0.013	0	0	0	0	0	0	0	2	CAC/CCC	V/G	nsSNP	BWG_1914	yehY	putative transporter subunit: membrane component of ABC superfamily
2108295	0	0.01	0	0	0	0	0	0	0	0	0	1	TGT/GGT	T/T	sSNP	BWG_1914	yehY	putative transporter subunit: membrane component of ABC superfamily
2108905	0	0	0	0.018	0	0	0	0	0	0	0	1	CAC/CCC	V/G	nsSNP	BWG_1914	yehY	putative transporter subunit: membrane component of ABC superfamily
2109080	0	0	0.013	0	0	0	0	0	0	0	0	1	CCA/CCC	W/G	nsSNP	BWG_1915	osmF	putative transporter subunit: periplasmic-binding component of ABC superfamily
2109109	0	0	0	0.012	0	0	0	0	0	0	0	1	CAC/CCC	V/G	nsSNP	BWG_1915	osmF	putative transporter subunit: periplasmic-binding component of ABC superfamily
2109399	0	0.019	0.013	0	0	0	0	0	0	0	0	2	ACC/CCC	G/G	sSNP	BWG_1915	osmF	putative transporter subunit: periplasmic-binding component of ABC superfamily
2114962	0	0.011	0	0	0	0	0	0	0	0	0	1	ACC/CCC	G/G	sSNP	BWG_1918	pbpG	D-alanyl-D-alanine endopeptidase
2115962	0	0	0	0.01	0	0	0	0	0	0	0	1	AGT/AGG	T/P	nsSNP	BWG_1919	yohC	putative inner membrane protein
2117396	0	0	0	0	0.013	0	0.012	0	0	0	0	2	CAC/CCC	V/G	nsSNP	BWG_1921	yohF	putative oxidoreductase with NAD(P)-binding Rossmann-fold domain
2118781	0	0	0	0	0	0	0	0	0	0	0.01	1	nc	NA	ncSNP	NA	NA	NA
2121460	0.01	0	0	0	0	0	0	0	0	0	0	1	GTG/GGG	V/G	nsSNP	BWG_1923	yohJ	conserved inner membrane protein
2121949	0	0	0	0	0	0	0.01	0	0	0	0	1	GGT/GGG	G/G	sSNP	BWG_1924	yohK	putative inner membrane protein
2125141	0	0	0	0.011	0	0	0	0	0	0	0	1	ACC/CCC	T/P	nsSNP	BWG_1928	yeiT	putative oxidoreductase
2125187	0	0	0	0.01	0	0	0	0	0	0	0	1	GTG/GGG	V/G	nsSNP	BWG_1928	yeiT	putative oxidoreductase
2127402	0	0	0.015	0	0	0	0.01	0	0	0	0	2	CAC/CCC	V/G	nsSNP	BWG_1930	mglC	methyl-galactoside transporter subunit
2127700	0	0	0	0.015	0	0	0	0	0	0	0	1	GGT/GGG	T/P	nsSNP	BWG_1930	mglC	methyl-galactoside transporter subunit
2131125	0.027	0.029	0.02	0	0.083	0.087	0.244	0.59	0.849	0.983	0.933	10	nc	NA	ncSNP	NA	mglDO	NA
2131134	0	0	0	0.011	0.067	0.083	0.656	0.315	0.017	0.01	0	7	TTA/TCA	*/*	sSNP	BWG_1933	galS (mglD1)	DNA-binding transcriptional repressor
2131136	0	0	0	0	0	0	0.013	0	0	0	0	1	CAT/TAT	M/I	nsSNP	BWG_1933	galS (mglD2)	DNA-binding transcriptional repressor
2131504	0.019	0.014	0	0	0	0	0	0	0	0	0	2	ACC/ACA	G/C	nsSNP	BWG_1933	galS (mglD3)	DNA-binding transcriptional repressor
2132020	0.111	0.112	0.075	0.036	0.034	0.147	0	0	0	0	0	6	CTG/CTA	Q/*	nsSNP	BWG_1933	galS (mglD4)	DNA-binding transcriptional repressor
2132046	0	0.012	0	0	0	0	0	0	0	0	0	1	NA	NA	S-indel	BWG_1933	galS (mglD5)	DNA-binding transcriptional repressor
2132112	0.03	0.021	0	0	0.025	0	0	0	0	0	0	3	CAC/CCC	V/G	nsSNP	BWG_1933	galS (mglD6)	DNA-binding transcriptional repressor
2132151	0.755	0.74	0.632	0.878	0.773	0.639	0.041	0.017	0	0	0	8	CGC/CAC	A/V	nsSNP	BWG_1933	galS (mglD7)	DNA-binding transcriptional repressor
2139303	0	0.01	0	0	0	0	0	0	0	0	0	1	GTG/GGG	H/P	nsSNP	BWG_1939	yeiE	putative DNA-binding transcriptional regulator
2139589	0	0.011	0	0	0	0	0	0	0	0	0	1	GGT/GGG	T/P	nsSNP	BWG_1939	yeiE	putative DNA-binding transcriptional regulator
2140320	0.013	0	0	0.012	0	0	0	0	0	0	0	2	GGT/GGG	G/G	sSNP	BWG_1940	yeiH	conserved inner membrane protein
2140344	0	0	0.012	0	0	0	0	0	0	0	0	1	GGT/GGG	G/G	sSNP	BWG_1940	yeiH	conserved inner membrane protein
2143508	0	0	0	0.011	0	0	0	0	0	0	0	1	TGG/GGG	P/P	sSNP	BWG_1943	nupX	putative nucleoside transporter
2144619	0	0	0	0.011	0	0	0	0	0	0	0	1	CAC/CCC	V/G	nsSNP	BWG_1943	nupX	putative nucleoside transporter
2147088	0	0	0	0.011	0	0	0	0	0	0	0	1	ACC/CCC	G/G	sSNP	BWG_1946	yeiM	putative nucleoside transporter
2147190	0.044	0.064	0.039	0	0	0	0	0	0	0	0.021	4	TGC/GGC	A/A	sSNP	BWG_1946	yeiM	putative nucleoside transporter
2148024	0	0	0	0.022	0	0	0	0	0	0	0	1	ACC/CCC	G/G	sSNP	BWG_1947	yeiN	hypothetical protein
2149081	0	0	0	0	0	0	0	0	0	0	0.011	1	AGA/AGC	S/A	nsSNP	BWG_1948	yeiC	putative kinase
2151506	0	0.026	0	0	0	0	0	0	0	0	0	1	CAC/CCC	V/G	nsSNP	BWG_1949	fruA	fused fructose-specific PTS enzymes: IIBcomponent/IIC components
2151510	0	0	0	0.016	0	0	0	0	0	0	0	1	CCA/CCC	W/G	nsSNP	BWG_1949	fruA	fused fructose-specific PTS enzymes: IIBcomponent/IIC components
2160620	0	0.043	0	0	0	0	0	0	0	0	0	1	GTG/GGG	V/G	nsSNP	BWG_1956	yejF	fused predicted oligopeptide transporter subunits of ABC superfamilly: ATP-binding components
2164531	0	0	0	0	0	0	0	0	0	0.031	0	1	ACC/CCC	T/P	nsSNP	BWG_1960	yejH	putative ATP-dependet helicase
2164884	0	0.012	0	0	0	0	0	0	0	0	0	1	CCC/CCA	P/P	sSNP	BWG_1960	yejH	putative ATP-dependet helicase
2165632	0	0.018	0	0	0	0	0	0	0	0	0	1	ACC/CCC	T/P	nsSNP	BWG_1960	yejH	putative ATP-dependet helicase
2166048	0	0	0	0	0	0	0	0	0	0	0.018	1	ACA/ACT	T/T	sSNP	BWG_1960	yejH	putative ATP-dependet helicase
2166158	0	0.011	0	0	0	0	0	0	0	0	0	1	GTG/GGG	V/G	nsSNP	BWG_1960	yejH	putative ATP-dependet helicase
2169872	0	0	0	0	0	0	0.012	0	0	0	0	1	NA	NA	S-indel	BWG_1964	yejM	putative hydrolase, inner membrane
2179604	0	0	0	0.01	0	0	0	0	0	0	0	1	GGT/GGG	T/P	nsSNP	BWG_1972	ccmC	heme exporter subunit
2180776	0.013	0	0	0	0	0	0	0	0	0	0	1	CCA/CCC	W/G	nsSNP	BWG_1973	ccmB	heme exporter subunit
2180915	0	0.028	0	0	0	0	0	0	0	0	0	1	GTG/GGG	H/P	nsSNP	BWG_1974	ccmA	heme exporter subunit
2182669	0	0.012	0	0	0	0	0	0	0	0	0	1	CAC/CCC	V/G	nsSNP	BWG_1977	napH	ferredoxin-type protein essential for electron transfer from ubiquinol to periplasmic nitrate reductase (NapAB)
2183329	0	0	0.016	0	0	0	0	0	0	0	0	1	CAC/CCC	V/G	nsSNP	BWG_1977	napH	ferredoxin-type protein essential for electron transfer from ubiquinol to periplasmic nitrate reductase (NapAB)
2183967	0	0	0	0	0	0.011	0	0	0	0	0	1	TGC/TGT	A/T	nsSNP	BWG_1978	napG	ferredoxin-type protein essential for electron transfer from ubiquinol to periplasmic nitrate reductase (NapAB)
2183999	0.018	0	0	0	0	0	0	0	0	0	0	1	CAC/CCC	V/G	nsSNP	BWG_1978	napG	ferredoxin-type protein essential for electron transfer from ubiquinol to periplasmic nitrate reductase (NapAB)
2184001	0.025	0	0	0	0	0	0	0	0	0	0	1	ACC/CCC	G/G	sSNP	BWG_1978	napG	ferredoxin-type protein essential for electron transfer from ubiquinol to periplasmic nitrate reductase (NapAB)
2184284	0	0	0.011	0	0	0	0	0	0	0	0	1	CAC/CCC	V/G	nsSNP	BWG_1979	napA	nitrate reductase, periplasmic, large subunit
2184445	0	0	0	0	0	0	0	0	0	0	0.011	1	GTA/ATA	Y/Y	sSNP	BWG_1979	napA	nitrate reductase, periplasmic, large subunit
2187802	0	0.055	0.031	0.04	0	0	0	0	0	0	0	3	GTC/GCC	V/A	nsSNP	BWG_1983	eco	ecotin, a serine protease inhibitor
2189489	0	0.011	0	0	0	0	0	0	0	0	0	1	GGT/GGG	T/P	nsSNP	BWG_1984	mqo	malate dehydrogenase, FAD/NAD(P)-binding domain protein
2191562	0	0	0	0.011	0	0	0	0	0	0	0	1	CAC/CCC	V/G	nsSNP	BWG_1985	yojI	fused predicted multidrug transport subunits of ABC superfamily: membrane component/ATP-binding component
2193018	0	0.014	0	0	0	0	0	0	0	0	0	1	GGT/GGG	T/P	nsSNP	BWG_1986	alkB	oxidative demethylase of N1-methyladenine or N3-methylcytosine DNA lesions
2193115	0	0	0	0	0.023	0	0	0	0	0	0	1	ACC/CCC	G/G	sSNP	BWG_1986	alkB	oxidative demethylase of N1-methyladenine or N3-methylcytosine DNA lesions
2193127	0	0.015	0	0	0	0	0	0	0	0	0	1	TGG/GGG	P/P	sSNP	BWG_1986	alkB	oxidative demethylase of N1-methyladenine or N3-methylcytosine DNA lesions
2194602	0	0	0.014	0	0	0	0	0	0	0	0	1	GGT/GGG	T/P	nsSNP	BWG_1988	apbE	putative thiamine biosynthesis lipoprotein
2195799	0	0	0	0	0	0	0.012	0	0	0	0	1	GGT/GGC	T/A	nsSNP	BWG_1989	ompC	outer membrane porin protein C
2198400	0	0	0	0.011	0	0	0	0	0	0	0	1	TCA/TCC	S/S	sSNP	BWG_1990	rcsD	phosphotransfer intermediate protein in two-component regulatory system with RcsBC
2198453	0	0	0	0	0	0.021	0.139	0.086	0	0.011	0	4	ATA/ACA	I/T	nsSNP	BWG_1990	rcsD	phosphotransfer intermediate protein in two-component regulatory system with RcsBC
2202181	0	0	0.035	0	0	0	0	0	0	0	0	1	CAC/CCC	V/G	nsSNP	BWG_1992	rcsC	hybrid sensory kinase in two-component regulatory system with RcsB and YojN
2206581	0	0	0	0	0	0	0	0.01	0	0	0	1	ACC/CCC	T/P	nsSNP	BWG_1994	atoC	fused response regulator of ato operon, in two-component system with AtoS: response regulator/sigma54 interaction protein
2207722	0	0	0	0.01	0	0	0	0	0	0	0	1	GAC/GGC	D/G	nsSNP	BWG_1995	atoD	acetyl-CoA:acetoacetyl-CoA transferase, alpha subunit
2208123	0	0	0.015	0.015	0	0	0	0	0	0	0	2	GTG/GGG	V/G	nsSNP	BWG_1996	atoA	acetyl-CoA:acetoacetyl-CoA transferase, beta subunit
2210781	0	0	0	0.013	0	0	0	0	0	0	0	1	GGT/GGG	G/G	sSNP	BWG_1998	atoB	acetyl-CoA acetyltransferase
2211101	0	0	0	0.013	0	0	0	0	0	0	0	1	GTG/GGG	V/G	nsSNP	BWG_1998	atoB	acetyl-CoA acetyltransferase
2211155	0	0	0	0	0	0.011	0	0	0	0	0	1	nc	NA	ncSNP	NA	NA	NA
2214866	0	0	0	0.018	0	0	0	0	0	0	0	1	nc	NA	ncSNP	NA	NA	NA
2216683	0.011	0	0	0	0	0	0	0	0	0	0	1	nc	NA	ncSNP	NA	NA	NA
2217604	0	0.016	0	0	0	0	0	0	0	0	0	1	nc	NA	ncSNP	NA	NA	NA
2221550	0	0	0	0	0.012	0	0	0	0	0	0	1	ACC/CCC	G/G	sSNP	BWG_2003	gyrA	DNA gyrase (type II topoisomerase), subunit A
2223905	0	0.018	0	0	0	0	0	0	0	0	0	1	GTG/GGG	V/G	nsSNP	BWG_2004	ubiG	bifunctional 3-demethylubiquinone-9 3-methyltransferase/ 2-octaprenyl-6-hydroxy phenol methylase
2224295	0	0	0	0.013	0	0	0	0	0	0	0	1	ACT/CCT	S/R	nsSNP	BWG_2005	yfaL	adhesin
2224889	0	0	0.011	0	0	0	0	0	0	0	0	1	ACC/CCC	G/G	sSNP	BWG_2005	yfaL	adhesin
2226590	0	0	0	0.012	0	0	0	0	0	0	0	1	ACC/CCC	G/G	sSNP	BWG_2005	yfaL	adhesin
2227133	0	0	0	0	0	0	0	0	0	0	0.014	1	ACC/CCC	G/G	sSNP	BWG_2005	yfaL	adhesin
2229644	0	0	0	0.01	0	0	0	0	0	0	0	1	GTG/GGG	V/G	nsSNP	BWG_2007	nrdA	ribonucleoside diphosphate reductase 1, alpha subunit
2233448	0	0.051	0	0	0	0	0	0	0	0	0	1	nc	NA	ncSNP	NA	NA	NA
2237971	0	0	0.011	0	0	0	0	0	0	0	0	1	ACC/CCC	T/P	nsSNP	BWG_2013	glpA	sn-glycerol-3-phosphate dehydrogenase (anaerobic), large subunit, FAD/NAD(P)-binding
2238325	0	0	0	0	0	0	0	0	0	0	0.011	1	CTT/CTG	L/L	sSNP	BWG_2014	glpB	sn-glycerol-3-phosphate dehydrogenase (anaerobic), membrane anchor subunit
2238901	0	0	0.011	0	0	0	0	0	0	0	0	1	GGT/GGG	G/G	sSNP	BWG_2014	glpB	sn-glycerol-3-phosphate dehydrogenase (anaerobic), membrane anchor subunit
2238927	0	0.011	0	0	0	0	0	0	0	0	0	1	GTG/GGG	V/G	nsSNP	BWG_2014	glpB	sn-glycerol-3-phosphate dehydrogenase (anaerobic), membrane anchor subunit
2239168	0	0.014	0	0	0	0	0	0	0	0	0	1	GGT/GGG	G/G	sSNP	BWG_2014	glpB	sn-glycerol-3-phosphate dehydrogenase (anaerobic), membrane anchor subunit
2239418	0	0	0.018	0	0	0	0	0	0	0	0	1	GTG/GGG	V/G	nsSNP	BWG_2015	glpC	sn-glycerol-3-phosphate dehydrogenase (anaerobic), small subunit
2240225	0	0	0	0.018	0	0	0	0	0	0	0	1	GTG/GGG	V/G	nsSNP	BWG_2015	glpC	sn-glycerol-3-phosphate dehydrogenase (anaerobic), small subunit
2243162	0.015	0	0.013	0	0	0	0	0	0	0	0	2	CAC/CCC	V/G	nsSNP	BWG_2019	yfaV	putative transporter
2245164	0	0	0	0	0.022	0	0	0	0	0	0	1	ACC/CCC	G/G	sSNP	BWG_2020	yfaW	putative enolase
2252162	0	0.021	0	0	0	0	0	0	0	0	0	1	GGT/GGG	G/G	sSNP	BWG_2028	arnA	fused UDP-L-Ara4N formyltransferase/UDP-GlcA C-4'-decarboxylase
2257352	0.022	0.021	0	0	0	0	0	0	0	0	0	2	GAC/GCC	V/G	nsSNP	BWG_2033	pmrD	polymyxin resistance protein B
2257748	0	0.011	0	0	0	0	0	0	0	0	0.011	2	ACC/CCC	G/G	sSNP	BWG_2034	menE	o-succinylbenzoate-CoA ligase
2258583	0	0	0	0	0	0	0	0	0.02	0	0	1	GTT/GGT	N/T	nsSNP	BWG_2034	menE	o-succinylbenzoate-CoA ligase
2258595	0	0	0	0.014	0	0	0	0	0	0	0	1	CAC/CCC	V/G	nsSNP	BWG_2034	menE	o-succinylbenzoate-CoA ligase
2261172	0	0	0.016	0	0	0	0	0	0	0	0	1	CAC/CCC	V/G	nsSNP	BWG_2037	yfbB	putative peptidase
2261492	0	0	0.014	0	0	0	0	0	0	0	0	1	CAC/CCC	V/G	nsSNP	BWG_2038	menD	bifunctional 2-oxoglutarate decarboxylase/ SHCHC synthase
2263025	0.011	0	0	0	0	0	0	0	0	0	0	1	GTG/GGG	H/P	nsSNP	BWG_2038	menD	bifunctional 2-oxoglutarate decarboxylase/ SHCHC synthase
2264144	0	0	0	0.011	0	0	0	0	0	0	0	1	TAA/GAA	L/F	nsSNP	BWG_2039	menF	isochorismate synthase 2
2268671	0	0	0	0.014	0	0	0	0	0	0	0	1	ACC/CCC	G/G	sSNP	BWG_2044	yfbK	hypothetical protein
2270628	0	0.028	0	0	0	0	0	0	0	0	0	1	GGT/GGG	G/G	sSNP	BWG_2045	yfbL	putative peptidase
2274758	0	0	0.011	0	0	0	0	0	0	0	0	1	GTT/GGT	N/T	nsSNP	BWG_2050	nuoN	NADH:ubiquinone oxidoreductase, membrane subunit N
2275691	0	0	0.013	0	0	0	0	0	0	0	0	1	CAC/CCC	V/G	nsSNP	BWG_2051	nuoM	NADH:ubiquinone oxidoreductase, membrane subunit M
2276967	0	0.01	0	0	0	0	0	0	0	0	0	1	nc	NA	ncSNP	NA	NA	NA
2277271	0	0	0.011	0	0	0	0	0	0	0	0	1	CCA/CCC	W/G	nsSNP	BWG_2052	nuoL	NADH:ubiquinone oxidoreductase, membrane subunit L
2277516	0	0.011	0	0	0	0	0	0	0	0	0	1	GTG/GGG	H/P	nsSNP	BWG_2052	nuoL	NADH:ubiquinone oxidoreductase, membrane subunit L
2277873	0	0	0.012	0	0	0	0	0	0	0	0	1	GTG/GGG	H/P	nsSNP	BWG_2052	nuoL	NADH:ubiquinone oxidoreductase, membrane subunit L
2279987	0	0	0.011	0	0	0	0	0	0	0	0	1	TGA/GGA	S/S	sSNP	BWG_2055	nuoI	NADH:ubiquinone oxidoreductase, chain I
2280641	0	0.014	0	0	0	0	0	0	0	0	0	1	GTG/GGG	H/P	nsSNP	BWG_2056	nuoH	NADH:ubiquinone oxidoreductase, membrane subunit H
2282764	0	0	0.013	0	0	0	0	0	0	0	0	1	CAC/CCC	V/G	nsSNP	BWG_2057	nuoG	NADH:ubiquinone oxidoreductase, chain G
2284780	0	0	0	0.014	0	0	0	0	0	0	0	1	TGG/GGG	P/P	sSNP	BWG_2058	nuoF	NADH:ubiquinone oxidoreductase, chain F
2285667	0.012	0	0	0	0	0	0	0	0	0	0	1	ACC/CCC	G/G	sSNP	BWG_2059	nuoE	NADH:ubiquinone oxidoreductase, chain E
2285691	0	0.017	0	0	0	0	0	0	0	0	0	1	ACC/CCC	G/G	sSNP	BWG_2059	nuoE	NADH:ubiquinone oxidoreductase, chain E
2289473	0	0	0	0	0.022	0	0	0	0	0	0	1	nc	NA	ncSNP	NA	NA	NA
2289478	0	0	0	0	0	0	0	0	0	0	0.013	1	nc	NA	ncSNP	NA	NA	NA
2293546	0.011	0.014	0	0	0	0	0	0	0	0	0	2	CAC/CCC	V/G	nsSNP	BWG_2066	yfbS	putative transporter
2293649	0	0	0	0.014	0	0	0	0	0	0	0	1	ACA/ACC	C/G	nsSNP	BWG_2066	yfbS	putative transporter
2294722	0	0	0.011	0.01	0	0	0	0	0	0	0	2	CAC/CCC	V/G	nsSNP	BWG_2066	yfbS	putative transporter
2295417	0	0	0	0	0	0	0	0	0	0	0.011	1	GCC/GAC	G/V	nsSNP	BWG_2067	yfbT	putative hydrolase or phosphatase
2295827	0	0.011	0	0	0	0	0	0	0	0	0	1	TCT/CCT	R/R	sSNP	BWG_2067	yfbT	putative hydrolase or phosphatase
2297918	0	0	0.015	0	0	0	0	0	0	0	0	1	ACC/CCC	T/P	nsSNP	BWG_2070	ackA	acetate kinase A and propionate kinase 2
2297925	0	0	0	0.011	0	0	0	0	0	0	0	1	CAC/CCC	H/P	nsSNP	BWG_2070	ackA	acetate kinase A and propionate kinase 2
2307720	0	0	0	0.011	0	0	0	0	0	0	0	1	CAC/CCC	V/G	nsSNP	BWG_2080	hisP	histidine/lysine/arginine/ornithine transporter subunit
2307939	0	0.011	0	0	0	0	0	0	0	0	0	1	CAC/CCC	V/G	nsSNP	BWG_2080	hisP	histidine/lysine/arginine/ornithine transporter subunit
2309265	0	0	0.014	0	0	0	0	0	0	0	0	1	CAC/CCC	V/G	nsSNP	BWG_2082	hisQ	histidine/lysine/arginine/ornithine transporter subunit
2315453	0	0	0	0.031	0	0	0	0	0	0	0	1	CAC/CCC	V/G	nsSNP	BWG_2088	dedD	hypothetical protein
2319310	0	0	0	0.021	0	0	0	0	0	0	0	1	GGT/GGG	T/P	nsSNP	BWG_2092	truA	pseudouridylate synthase I
2321395	0	0	0	0.011	0	0	0	0	0	0	0	1	CAC/CCC	V/G	nsSNP	BWG_2094	pdxB	erythronate-4-phosphate dehydrogenase
2325030	0	0	0	0.012	0	0	0	0	0	0	0	1	GGT/GGG	T/P	nsSNP	BWG_2097	fabB	3-oxoacyl-[acyl-carrier-protein] synthase I
2326356	0	0	0	0.014	0	0	0	0	0	0	0	1	TGG/GGG	W/G	nsSNP	BWG_2098	mnmC	fused 5-methylaminomethyl-2-thiouridine-forming enzyme methyltransferase/FAD-dependent demodification enzyme
2327865	0	0.01	0	0	0	0	0	0	0	0	0	1	ACT/CCT	S/R	nsSNP	BWG_2099	yfcL	hypothetical protein
2328154	0	0.015	0	0	0	0	0	0	0	0	0	1	CAC/CCC	V/G	nsSNP	BWG_2100	yfcM	hypothetical protein
2331132	0	0	0.016	0	0	0	0.011	0	0	0	0	2	GGT/GGG	T/P	nsSNP	BWG_2103	aroC	chorismate synthase
2331401	0	0	0	0	0	0	0	0	0	0	0.012	1	ACC/CCC	G/G	sSNP	BWG_2104	prmB	N5-glutamine methyltransferase
2332924	0	0	0	0.017	0	0	0	0	0	0	0	1	GGT/GGG	G/G	sSNP	BWG_2105	yfcN	hypothetical protein
2333022	0	0.012	0	0	0	0	0	0	0	0	0	1	nc	NA	ncSNP	NA	NA	NA
2333026	0	0.013	0	0	0	0	0	0	0	0	0	1	nc	NA	ncSNP	NA	NA	NA
2334477	0	0.01	0	0	0	0	0	0	0	0	0	1	ACT/CCT	S/R	nsSNP	BWG_2108	yfcQ	putative fimbrial-like adhesin protein
2337681	0	0.011	0	0	0	0	0	0	0	0	0	1	nc	NA	ncSNP	NA	NA	NA
2342055	0	0	0	0.012	0	0	0	0	0	0	0	1	CAC/CCC	V/G	nsSNP	BWG_2113	fadJ	fused enoyl-CoA hydratase and epimerase and isomerase/3-hydroxyacyl-CoA dehydrogenase
2343677	0	0.011	0	0	0	0	0	0	0	0	0	1	GTG/GGG	H/P	nsSNP	BWG_2114	fadI	beta-ketoacyl-CoA thiolase, anaerobic, subunit
2346707	0	0	0.019	0.015	0.015	0.018	0.059	0.026	0.02	0.026	0.025	9	NA	NA	S-indel	NA	NA	NA
2351522	0	0	0.018	0	0	0	0	0	0	0	0.013	2	GTG/GGG	V/G	nsSNP	BWG_2120	intS	CPS-53 (KpLE1) prophage; predicted prophage CPS-53 integrase
2351818	0	0.01	0	0	0	0	0	0	0	0	0	1	GTG/GGG	V/G	nsSNP	BWG_2121	yfdG	CPS-53 (KpLE1) prophage; bactoprenol-linked glucose translocase (flippase)
2355972	0	0	0	0	0.011	0	0	0	0	0	0	1	nc	NA	ncSNP	NA	NA	NA
2359581	0	0	0.011	0	0	0	0	0	0	0	0	1	TAC/GAC	Y/D	nsSNP	BWG_2129	yfdS	CPS-53 (KpLE1) prophage; predicted protein
2373216	0	0.012	0	0	0	0	0	0	0	0	0	1	GCC/CCC	G/G	sSNP	BWG_2140	yfdV	putative transporter
2373480	0	0	0	0.01	0	0	0	0	0	0	0	1	TGC/GGC	A/A	sSNP	BWG_2140	yfdV	putative transporter
2376244	0	0.019	0	0	0	0	0	0	0	0	0	1	GGT/GGG	T/P	nsSNP	BWG_2142	frc	formyl-CoA transferase, NAD(P)-binding
2380234	0	0	0.016	0	0	0	0	0	0	0	0	1	ACC/CCC	T/P	nsSNP	BWG_2146	lpxP	palmitoleoyl-acyl carrier protein (ACP)-dependent acyltransferase
2381445	0	0	0	0.014	0	0	0	0	0	0	0	1	AAT/GAT	I/I	sSNP	BWG_2147	yfdZ	prediected aminotransferase, PLP-dependent
2381661	0.018	0	0	0	0	0	0	0	0	0	0	1	ACC/CCC	G/G	sSNP	BWG_2147	yfdZ	prediected aminotransferase, PLP-dependent
2385078	0	0	0	0.015	0	0	0	0	0	0	0	1	GTG/GGG	V/G	nsSNP	BWG_2150	ypdC	putative DNA-binding protein
2388237	0	0.011	0	0	0	0	0	0	0	0	0	1	GCA/GCC	C/G	nsSNP	BWG_2151	fryA	fused predicted PTS enzymes: Hpr component/enzyme I component/enzyme IIA component
2388275	0	0	0	0	0	0	0	0	0	0	0.016	1	ACC/AAC	G/V	nsSNP	BWG_2151	fryA	fused predicted PTS enzymes: Hpr component/enzyme I component/enzyme IIA component
2389033	0	0	0	0	0	0	0	0	0	0	0.021	1	GTC/TTC	D/E	nsSNP	BWG_2152	ypdE	putative peptidase
2389890	0	0	0.015	0	0	0	0	0	0	0	0	1	ACG/CCG	R/R	sSNP	BWG_2153	ypdF	putative peptidase
2391017	0	0.016	0	0	0	0	0	0	0	0	0	1	ACC/CCC	G/G	sSNP	BWG_2154	fryC	putative enzyme IIC component of PTS
2401311	0	0.024	0	0	0	0	0	0	0	0	0	1	GGT/GGG	T/P	nsSNP	BWG_2162	yfeA	putative diguanylate cyclase
2404370	0	0.013	0	0	0	0	0	0	0	0	0	1	GGT/GGG	T/P	nsSNP	BWG_2165	gltX	glutamyl-tRNA synthetase
2408332	0	0	0	0.011	0	0	0	0	0	0	0	1	CAC/CCC	V/G	nsSNP	BWG_2168	xapA	purine nucleoside phosphorylase II
2409846	0	0	0	0.013	0	0	0	0	0	0	0	1	GGT/GGG	T/P	nsSNP	BWG_2170	yfeR	putative DNA-binding transcriptional regulator
2410958	0	0.019	0	0	0	0	0	0	0	0	0	1	GGT/GGG	G/G	sSNP	BWG_2171	yfeH	putative inner membrane protein
2413259	0.015	0	0	0	0	0	0	0	0	0	0	1	CCA/CCC	W/G	nsSNP	BWG_2173	ligA	DNA ligase, NAD(+)-dependent
2417238	0	0	0.013	0	0	0	0	0	0	0	0	1	nc	NA	ncSNP	NA	NA	NA
2419307	0	0	0	0	0.042	0	0	0	0	0	0.012	2	CAC/CCC	H/P	nsSNP	BWG_2178	ptsI	PEP-protein phosphotransferase of PTS system (enzyme I)
2422584	0.012	0	0	0	0	0	0	0	0	0	0	1	CAC/CCC	V/G	nsSNP	BWG_2183	cysM	cysteine synthase B (O-acetylserine sulfhydrolase B)
2426403	0	0.013	0	0.015	0	0	0	0	0	0	0	2	CAC/CCC	V/G	nsSNP	BWG_2187	cysP	thiosulfate transporter subunit
2426749	0	0	0	0.016	0	0	0	0	0	0	0	1	GGT/GGG	T/P	nsSNP	BWG_2187	cysP	thiosulfate transporter subunit
2428257	0	0	0	0.012	0	0	0	0	0	0	0	1	GTC/GCC	D/G	nsSNP	BWG_2188	ucpA	putative oxidoreductase, sulfate metabolism protein
2428749	0	0.011	0	0	0	0	0	0	0	0	0	1	GGT/GGG	T/P	nsSNP	BWG_2189	yfeT	putative DNA-binding transcriptional regulator
2431658	0	0	0	0.013	0	0	0	0	0	0	0	1	ACC/CCC	T/P	nsSNP	BWG_2191	murP	fused predicted PTS enzymes: IIB component/IIC component
2431739	0	0	0.024	0	0	0	0	0	0	0	0	1	TGG/GGG	W/G	nsSNP	BWG_2191	murP	fused predicted PTS enzymes: IIB component/IIC component
2431860	0.012	0	0	0	0	0	0	0	0	0	0	1	GTG/GGG	V/G	nsSNP	BWG_2191	murP	fused predicted PTS enzymes: IIB component/IIC component
2431886	0	0	0.039	0	0	0	0	0	0	0	0	1	ACC/CCC	T/P	nsSNP	BWG_2191	murP	fused predicted PTS enzymes: IIB component/IIC component
2431889	0	0	0.018	0	0	0	0	0	0	0	0	1	ACG/CCG	T/P	nsSNP	BWG_2191	murP	fused predicted PTS enzymes: IIB component/IIC component
2432370	0	0	0	0.028	0	0	0	0	0	0	0	1	ACC/CCC	T/P	nsSNP	BWG_2192	yfeW	putative periplasmic esterase
2432891	0	0	0.022	0	0	0	0	0	0	0	0	1	GGT/GGG	G/G	sSNP	BWG_2192	yfeW	putative periplasmic esterase
2433266	0	0	0.012	0.011	0	0	0	0	0.01	0	0	3	nc	NA	ncSNP	NA	NA	NA
2433274	0	0	0.01	0	0	0	0	0	0	0	0	1	nc	NA	ncSNP	NA	NA	NA
2434280	0	0.01	0	0	0	0	0	0	0	0	0	1	ACG/CCG	R/R	sSNP	BWG_2193	yfeX	hypothetical protein
2435215	0	0	0.011	0	0	0	0	0	0	0	0	1	ACC/CCC	G/G	sSNP	BWG_2195	yfeZ	putative inner membrane protein
2437210	0	0.02	0	0	0	0	0	0	0	0	0	1	GGT/GGG	G/G	sSNP	BWG_2198	hemF	coproporphyrinogen III oxidase
2437421	0.012	0	0	0	0	0	0	0	0	0	0	1	TGG/GGG	W/G	nsSNP	BWG_2198	hemF	coproporphyrinogen III oxidase
2439036	0	0	0.011	0	0	0	0	0	0	0	0	1	nc	NA	ncSNP	NA	NA	NA
2441288	0.011	0	0	0	0	0	0	0	0	0	0	1	GGT/GGG	T/P	nsSNP	BWG_2203	eutB	ethanolamine ammonia-lyase, large subunit, heavy chain
2441695	0	0	0.015	0	0	0	0	0	0	0	0	1	CAC/CCC	V/G	nsSNP	BWG_2203	eutB	ethanolamine ammonia-lyase, large subunit, heavy chain
2441845	0	0	0	0.01	0	0	0	0	0	0	0	1	CTG/CCG	Q/R	nsSNP	BWG_2203	eutB	ethanolamine ammonia-lyase, large subunit, heavy chain
2443866	0.015	0	0	0	0	0	0	0	0	0	0	1	GGT/GGG	G/G	sSNP	BWG_2204	intZ	CPZ-55 prophage; predicted integrase
2445946	0	0.01	0	0	0	0	0	0	0	0	0	1	GGC/GGG	G/G	sSNP	BWG_2208	yffO	CPZ-55 prophage; predicted protein
2447548	0	0	0	0.012	0	0	0	0	0	0	0	1	ACA/CCA	T/P	nsSNP	BWG_2210	yffQ	CPZ-55 prophage; predicted protein
2448780	0	0.014	0	0	0	0	0	0	0	0	0	1	GTG/GGG	V/G	nsSNP	BWG_2212	yffS	CPZ-55 prophage; predicted protein
2449225	0	0	0	0.011	0	0	0	0	0	0	0	1	nc	NA	ncSNP	NA	NA	NA
2449900	0.013	0	0	0	0	0	0	0	0	0	0	1	GTG/GGG	H/P	nsSNP	BWG_2213	eutA	reactivating factor for ethanolamine ammonia lyase
2449953	0	0	0.012	0	0	0	0	0	0	0	0	1	ACC/CCC	G/G	sSNP	BWG_2213	eutA	reactivating factor for ethanolamine ammonia lyase
2450269	0	0	0.011	0	0	0	0	0	0	0	0	1	TAC/TCC	V/G	nsSNP	BWG_2213	eutA	reactivating factor for ethanolamine ammonia lyase
2450376	0	0	0	0	0	0	0	0	0	0	0.014	1	CTG/TTG	Q/Q	sSNP	BWG_2213	eutA	reactivating factor for ethanolamine ammonia lyase
2452527	0.017	0	0	0	0	0	0	0	0	0	0	1	CGC/CCC	A/G	nsSNP	BWG_2215	eutG	putative alcohol dehydrogenase in ethanolamine utilization
2454140	0	0.02	0	0	0	0	0	0	0	0	0	1	GGT/GGG	T/P	nsSNP	BWG_2216	eutJ	putative chaperonin, ethanolamine utilization protein
2454496	0	0	0	0	0	0	0	0.01	0	0	0	1	AGT/GGT	T/T	sSNP	BWG_2217	eutE	putative aldehyde dehydrogenase, ethanolamine utilization protein
2455030	0	0	0	0	0	0	0	0	0	0	0.011	1	ACC/CCC	G/G	sSNP	BWG_2217	eutE	putative aldehyde dehydrogenase, ethanolamine utilization protein
2455624	0	0.012	0	0	0	0	0	0	0	0	0	1	CAC/CCC	V/G	nsSNP	BWG_2218	eutN	putative carboxysome structural protein, ethanolamine utilization protein
2455718	0	0	0	0.011	0	0	0	0	0	0	0	1	CCA/CCC	W/G	nsSNP	BWG_2218	eutN	putative carboxysome structural protein, ethanolamine utilization protein
2457024	0	0.015	0	0	0	0	0	0	0	0	0	1	AGG/GGG	P/P	sSNP	BWG_2220	eutD	putative phosphotransacetylase subunit
2457133	0	0	0.012	0	0	0	0	0	0	0	0	1	CAC/CCC	V/G	nsSNP	BWG_2220	eutD	putative phosphotransacetylase subunit
2457846	0	0	0.013	0.013	0	0	0	0	0	0	0	2	GTG/GGG	H/P	nsSNP	BWG_2221	eutT	putative cobalamin adenosyltransferase in ethanolamine utilization
2457873	0	0	0	0.013	0	0	0	0	0	0	0	1	CAC/CCC	V/G	nsSNP	BWG_2221	eutT	putative cobalamin adenosyltransferase in ethanolamine utilization
2459385	0	0	0	0	0	0	0	0	0	0	0.023	1	CAC/CCC	V/G	nsSNP	BWG_2224	eutS	putative carboxysome structural protein with predicted role in ethanol utilization
2461368	0	0.011	0	0	0	0	0	0	0	0	0	1	ACG/CCG	R/R	sSNP	BWG_2225	maeB	fused malic enzyme predicted oxidoreductase/predicted phosphotransacetylase
2461978	0.014	0	0	0	0	0	0	0	0	0	0	1	CAC/CCC	V/G	nsSNP	BWG_2225	maeB	fused malic enzyme predicted oxidoreductase/predicted phosphotransacetylase
2463284	0	0	0	0.015	0	0	0	0	0	0	0	1	CCA/CCC	P/P	sSNP	BWG_2226	talA	transaldolase A
2463701	0	0.01	0	0	0	0	0	0	0	0	0	1	GAC/GCC	D/A	nsSNP	BWG_2227	tktB	transketolase 2, thiamin-binding
2465285	0.012	0	0	0	0	0	0	0	0	0	0	1	GTG/GGG	V/G	nsSNP	BWG_2227	tktB	transketolase 2, thiamin-binding
2465301	0	0	0	0	0	0	0	0	0	0	0.018	1	GGT/GGG	G/G	sSNP	BWG_2227	tktB	transketolase 2, thiamin-binding
2473892	0	0	0	0.014	0	0	0	0	0	0	0	1	GAG/GGG	E/G	nsSNP	BWG_2232	acrD	aminoglycoside/multidrug efflux system
2475607	0	0	0.012	0	0	0	0	0	0	0	0	1	GGT/GGG	G/G	sSNP	BWG_2235	dapE	N-succinyl-diaminopimelate deacylase
2476443	0	0	0	0.011	0	0	0	0	0	0	0	1	GTG/GGG	V/G	nsSNP	BWG_2235	dapE	N-succinyl-diaminopimelate deacylase
2476623	0	0.017	0	0	0	0	0	0	0	0	0	1	GTG/GGG	V/G	nsSNP	BWG_2236	ypfN	hypothetical protein
2477326	0	0.011	0	0	0	0	0	0	0	0	0	1	CAC/CCC	V/G	nsSNP	BWG_2237	ypfH	putative hydrolase
2478442	0.024	0	0	0	0	0	0	0	0.014	0	0	2	ACC/CCC	G/G	sSNP	BWG_2238	ypfI	putative hydrolase
2478758	0	0	0.022	0	0	0	0	0	0	0	0	1	GTG/GGG	H/P	nsSNP	BWG_2238	ypfI	putative hydrolase
2478908	0	0	0	0	0.011	0	0	0	0	0	0	1	CAC/CCC	V/G	nsSNP	BWG_2238	ypfI	putative hydrolase
2481908	0	0.021	0	0.012	0	0	0	0	0	0	0	2	CAC/CCC	V/G	nsSNP	BWG_2241	bamC	lipoprotein
2486310	0	0.01	0	0	0	0	0	0	0	0	0	1	GCC/GCA	A/A	sSNP	BWG_2246	hyfB	hydrogenase 4, membrane subunit
2487751	0	0.013	0	0	0	0	0	0	0	0	0	1	CCA/CCC	P/P	sSNP	BWG_2247	hyfC	hydrogenase 4, membrane subunit
2488393	0	0	0.011	0	0	0	0	0	0	0	0	1	TCA/TCC	S/S	sSNP	BWG_2247	hyfC	hydrogenase 4, membrane subunit
2489392	0	0.012	0.012	0	0	0	0	0	0	0	0	2	GTG/GGG	V/G	nsSNP	BWG_2248	hyfD	hydrogenase 4, membrane subunit
2489726	0	0.011	0	0	0	0	0	0	0	0	0	1	CGT/CGG	R/R	sSNP	BWG_2248	hyfD	hydrogenase 4, membrane subunit
2492071	0	0	0.053	0	0	0	0	0	0	0	0	1	GTG/GGG	V/G	nsSNP	BWG_2250	hyfF	hydrogenase 4, membrane subunit
2492591	0.01	0	0	0	0	0	0	0	0	0	0	1	GTG/GGG	V/G	nsSNP	BWG_2251	hyfG	hydrogenase 4, subunit
2492637	0.011	0.011	0	0	0	0	0	0	0	0	0	2	ACA/ACC	T/T	sSNP	BWG_2251	hyfG	hydrogenase 4, subunit
2494868	0.011	0	0	0	0	0	0	0	0	0	0	1	GGT/GGG	G/G	sSNP	BWG_2253	hyfI	hydrogenase 4, Fe-S subunit
2494913	0	0.01	0	0	0	0	0	0	0	0	0	1	GGT/GGG	G/G	sSNP	BWG_2253	hyfI	hydrogenase 4, Fe-S subunit
2500196	0	0.011	0	0	0	0	0	0	0	0	0	1	ACA/ACC	T/T	sSNP	BWG_2258	yfgC	putative peptidase
2501518	0	0	0	0	0.015	0	0	0	0	0	0	1	ACA/ACC	T/T	sSNP	BWG_2259	yfgD	putative oxidoreductase
2503495	0	0	0	0.025	0	0	0	0	0	0	0	1	GGT/GGG	T/P	nsSNP	BWG_2261	uraA	uracil transporter
2508330	0	0	0	0	0	0	0.022	0	0	0	0.034	2	GTA/GGA	V/G	nsSNP	BWG_2265	ppk	polyphosphate kinase, component of RNA degradosome
2509176	0	0.011	0	0	0	0	0	0	0	0	0	1	TTT/GTT	F/V	nsSNP	BWG_2266	ppx	exopolyphosphatase
2511167	0	0	0	0.01	0	0	0	0	0	0	0	1	ACC/CCC	G/G	sSNP	BWG_2267	yfgF	putative inner membrane protein
2517482	0	0	0	0.013	0	0	0	0	0	0	0	1	CAC/CCC	V/G	nsSNP	BWG_2272	guaB	IMP dehydrogenase
2519452	0	0	0	0	0	0	0	0	0	0	0.027	1	TTT/TTG	K/Q	nsSNP	BWG_2274	yfgJ	hypothetical protein
2521111	0	0.018	0	0	0	0	0	0	0	0	0	1	GGT/GGG	T/P	nsSNP	BWG_2275	der	putative GTP-binding protein
2523025	0	0	0	0.026	0	0	0	0	0	0	0	1	CAC/CCC	V/G	nsSNP	BWG_2277	yfgM	hypothetical protein
2526093	0	0	0	0	0.025	0	0	0	0	0	0.016	2	TGT/GGT	T/T	sSNP	BWG_2280	yfgA	hypothetical protein
2527163	0	0	0	0.011	0	0	0	0	0	0	0	1	ACC/CCC	G/G	sSNP	BWG_2281	rlmN	putative enzyme
2527656	0	0	0.011	0	0	0	0	0	0	0	0	1	CAC/CCC	V/G	nsSNP	BWG_2281	rlmN	putative enzyme
2527743	0	0	0.01	0	0	0	0	0	0	0	0	1	CAC/CCC	V/G	nsSNP	BWG_2281	rlmN	putative enzyme
2528176	0	0	0	0.012	0	0	0	0	0	0	0	1	nc	NA	ncSNP	NA	NA	NA
2528974	0	0	0	0.017	0	0	0	0.01	0	0	0	2	CCA/CCC	W/G	nsSNP	BWG_2283	pbpC	fused transglycosylase/transpeptidase
2529365	0	0	0	0	0	0	0	0	0	0	0.013	1	ACC/CCC	G/G	sSNP	BWG_2283	pbpC	fused transglycosylase/transpeptidase
2529632	0	0	0	0.011	0	0	0	0	0	0	0	1	TGG/GGG	P/P	sSNP	BWG_2283	pbpC	fused transglycosylase/transpeptidase
2530037	0	0.01	0	0	0	0	0	0	0	0	0	1	ACC/CCC	G/G	sSNP	BWG_2283	pbpC	fused transglycosylase/transpeptidase
2530336	0	0	0	0.011	0	0	0	0	0	0	0	1	AGT/AGG	T/P	nsSNP	BWG_2283	pbpC	fused transglycosylase/transpeptidase
2531223	0	0.012	0	0	0	0	0	0	0	0	0	1	CAC/CCC	V/G	nsSNP	BWG_2284	yfhM	hypothetical protein
2531975	0	0	0	0	0.018	0	0	0	0	0	0.03	2	ACC/CCC	G/G	sSNP	BWG_2284	yfhM	hypothetical protein
2532908	0	0	0.012	0	0	0	0	0	0	0	0	1	TGA/GGA	S/S	sSNP	BWG_2284	yfhM	hypothetical protein
2537202	0	0.012	0	0	0	0	0	0	0	0	0	1	nc	NA	ncSNP	NA	NA	NA
2538096	0	0.011	0	0	0	0	0	0	0	0	0	1	CAC/CCC	V/G	nsSNP	BWG_2286	sseB	rhodanase-like enzyme, sulfur transfer from thiosulfate
2538635	0	0	0.01	0	0	0	0	0	0	0	0	1	CTG/ATG	Q/H	nsSNP	BWG_2286	sseB	rhodanase-like enzyme, sulfur transfer from thiosulfate
2538699	0	0	0	0.015	0	0	0	0	0	0	0	1	GTG/GGG	H/P	nsSNP	BWG_2286	sseB	rhodanase-like enzyme, sulfur transfer from thiosulfate
2539038	0	0	0.011	0	0	0	0	0	0	0	0	1	GTG/GGG	H/P	nsSNP	BWG_2287	pepB	aminopeptidase B
2539857	0	0	0	0	0	0	0	0.012	0	0	0	1	CAC/CCC	V/G	nsSNP	BWG_2287	pepB	aminopeptidase B
2540620	0	0	0	0	0	0	0	0.012	0	0	0	1	TAC/CAC	V/V	sSNP	BWG_2289	fdx	[2Fe-2S] ferredoxin
2540766	0	0	0	0	0	0	0	0	0	0	0.01	1	GGT/GGG	T/P	nsSNP	BWG_2289	fdx	[2Fe-2S] ferredoxin
2541794	0	0	0	0.02	0	0	0	0	0	0	0	1	ACC/CCC	G/G	sSNP	BWG_2290	hscA	DnaK-like molecular chaperone specific for IscU
2548086	0	0	0.02	0	0	0	0	0	0	0	0	1	nc	NA	ncSNP	NA	NA	NA
2550958	0	0.016	0	0	0	0	0	0	0	0	0	1	CAC/CCC	V/G	nsSNP	BWG_2300	hcaT	putative 3-phenylpropionic transporter
2553438	0	0.012	0	0	0	0	0	0	0	0	0	1	TGG/GGG	W/G	nsSNP	BWG_2302	hcaE	3-phenylpropionate dioxygenase, large (alpha) subunit
2553442	0	0	0.012	0	0	0	0	0	0	0	0	1	GTG/GGG	V/G	nsSNP	BWG_2302	hcaE	3-phenylpropionate dioxygenase, large (alpha) subunit
2554978	0	0	0.018	0	0	0	0	0	0	0	0	1	ACC/CCC	T/P	nsSNP	BWG_2304	hcaC	3-phenylpropionate dioxygenase, predicted ferredoxin subunit
2556220	0	0	0	0	0	0	0	0	0	0	0.01	1	CCG/CTG	P/L	nsSNP	BWG_2306	hcaD	phenylpropionate dioxygenase, ferredoxin reductase subunit
2557651	0	0	0.017	0	0	0	0	0	0	0	0	1	CCA/CCC	W/G	nsSNP	BWG_2308	yphB	hypothetical protein
2557712	0	0	0.012	0	0	0	0	0	0	0	0	1	ACC/CCC	G/G	sSNP	BWG_2308	yphB	hypothetical protein
2558693	0	0.023	0	0	0	0	0	0	0	0	0	1	CAC/CCC	V/G	nsSNP	BWG_2309	yphC	putative oxidoreductase, Zn-dependent and NAD(P)-binding
2559359	0	0.01	0	0	0	0	0	0	0	0	0	1	CAC/CCC	V/G	nsSNP	BWG_2309	yphC	putative oxidoreductase, Zn-dependent and NAD(P)-binding
2559924	0	0	0	0	0	0	0	0	0	0	0.01	1	CGC/AGC	A/A	sSNP	BWG_2310	yphD	putative sugar transporter subunit: membrane component of ABC superfamily
2559931	0	0	0	0	0	0	0	0	0	0	0.011	1	CAA/CTA	L/*	nsSNP	BWG_2310	yphD	putative sugar transporter subunit: membrane component of ABC superfamily
2559946	0.017	0	0	0	0	0	0	0	0	0	0	1	CAC/CCC	V/G	nsSNP	BWG_2310	yphD	putative sugar transporter subunit: membrane component of ABC superfamily
2560270	0	0.011	0	0	0	0	0	0	0	0	0	1	CAC/CCC	V/G	nsSNP	BWG_2310	yphD	putative sugar transporter subunit: membrane component of ABC superfamily
2561866	0	0	0	0	0	0	0	0.015	0	0	0	1	GTT/GGT	N/T	nsSNP	BWG_2311	yphE	fused predicted sugar transporter subunits of ABC superfamily: ATP-binding components
2570323	0	0	0	0.012	0	0	0	0	0	0	0	1	GTG/GGG	V/G	nsSNP	BWG_2316	hmp	fused nitric oxide dioxygenase/dihydropteridine reductase 2
2572173	0.022	0	0.038	0.046	0.019	0	0	0	0	0	0.011	5	CAC/CCC	V/G	nsSNP	BWG_2318	yfhA	putative DNA-binding response regulator in two-component system
2572410	0	0.011	0	0	0	0	0	0	0	0	0	1	CAC/CCC	V/G	nsSNP	BWG_2318	yfhA	putative DNA-binding response regulator in two-component system
2575592	0	0.011	0	0	0	0	0	0	0	0	0	1	GTG/GGG	H/P	nsSNP	BWG_2321	purL	phosphoribosylformyl-glycineamide synthetase
2575814	0	0	0.01	0.011	0	0	0	0	0	0	0	2	CAC/CCC	V/G	nsSNP	BWG_2321	purL	phosphoribosylformyl-glycineamide synthetase
2576189	0	0.014	0	0	0	0	0	0	0	0	0	1	GTG/GGG	H/P	nsSNP	BWG_2321	purL	phosphoribosylformyl-glycineamide synthetase
2577050	0	0	0	0.014	0	0	0	0	0	0	0	1	CAC/CCC	V/G	nsSNP	BWG_2321	purL	phosphoribosylformyl-glycineamide synthetase
2577092	0	0	0	0.013	0	0	0	0	0	0	0	1	CAC/CCC	V/G	nsSNP	BWG_2321	purL	phosphoribosylformyl-glycineamide synthetase
2577127	0	0	0	0	0	0	0	0	0	0	0.011	1	ACC/CCC	G/G	sSNP	BWG_2321	purL	phosphoribosylformyl-glycineamide synthetase
2577134	0	0	0.011	0	0	0	0	0	0	0	0	1	GTG/GGG	H/P	nsSNP	BWG_2321	purL	phosphoribosylformyl-glycineamide synthetase
2577347	0	0	0	0	0	0	0	0	0.011	0	0	1	CAC/CCC	V/G	nsSNP	BWG_2321	purL	phosphoribosylformyl-glycineamide synthetase
2578127	0	0	0	0	0	0	0	0	0	0	0.011	1	GCC/GAC	G/V	nsSNP	BWG_2321	purL	phosphoribosylformyl-glycineamide synthetase
2581487	0	0	0	0	0	0	0	0	0	0	0.011	1	ACC/CCC	G/G	sSNP	BWG_2323	tadA	tRNA-specific adenosine deaminase
2585094	0	0	0	0	0	0.016	0	0	0	0	0	1	GTG/GTA	H/Y	nsSNP	BWG_2328	pdxJ	pyridoxine 5'-phosphate synthase
2586303	0	0	0	0	0	0	0	0.01	0	0	0	1	nc	NA	ncSNP	NA	NA	NA
2588034	0.011	0	0	0	0	0	0	0	0	0	0	1	nc	NA	ncSNP	NA	NA	NA
2590306	0	0	0.01	0	0	0	0	0	0	0	0	1	GGT/GGG	T/P	nsSNP	BWG_2333	lepA	GTP-binding membrane protein
2591435	0.017	0	0	0	0	0	0	0	0	0	0	1	CAC/CCC	V/G	nsSNP	BWG_2334	rseC	RseC protein involved in reduction of the SoxR iron-sulfur cluster
2594091	0	0	0	0	0	0	0	0	0	0	0.014	1	nc	NA	ncSNP	NA	NA	NA
2594094	0	0	0	0	0	0	0	0	0	0	0.021	1	nc	NA	ncSNP	NA	NA	NA
2594103	0	0	0	0	0	0	0	0.01	0	0	0.011	2	nc	NA	ncSNP	NA	NA	NA
2594106	0	0	0.074	0	0	0	0	0.032	0	0	0.026	3	nc	NA	ncSNP	NA	NA	NA
2594111	0.03	0	0	0	0	0	0	0	0	0	0	1	nc	NA	ncSNP	NA	NA	NA
2595373	0	0	0.015	0	0	0	0	0	0	0	0	1	GTG/GGG	V/G	nsSNP	BWG_2338	nadB	quinolinate synthase, L-aspartate oxidase (B protein) subunit
2600694	0	0	0	0	0	0	0	0.01	0	0	0	1	TAC/TAT	Y/Y	sSNP	BWG_2344	ung	uracil-DNA-glycosylase
2602002	0.011	0	0	0	0	0	0	0	0	0	0	1	TGC/GGC	A/A	sSNP	BWG_2345	yfiF	putative methyltransferase
2603233	0	0	0.013	0	0	0	0	0	0	0	0	1	ACC/CCC	T/P	nsSNP	BWG_2347	yfiP	hypothetical protein
2603421	0	0.016	0	0	0	0	0	0	0	0	0	1	ACA/ACC	T/T	sSNP	BWG_2347	yfiP	hypothetical protein
2603424	0	0	0.041	0	0	0	0	0	0	0	0.016	2	CCA/CCC	P/P	sSNP	BWG_2347	yfiP	hypothetical protein
2617249	0	0	0.014	0	0	0	0	0	0	0	0	1	ACC/CCC	G/G	sSNP	BWG_2352	clpB	protein disaggregation chaperone
2617325	0	0	0	0.011	0	0	0	0	0	0	0	1	CAC/CCC	V/G	nsSNP	BWG_2352	clpB	protein disaggregation chaperone
2618378	0	0	0	0.013	0	0	0	0	0	0	0	1	CAC/CCC	V/G	nsSNP	BWG_2353	yfiH	hypothetical protein
2618710	0.01	0	0	0	0	0	0	0	0	0	0	1	TCG/CCG	R/R	sSNP	BWG_2353	yfiH	hypothetical protein
2619060	0.015	0	0	0	0	0	0	0	0	0	0	1	ACC/CCC	G/G	sSNP	BWG_2354	rluD	23S rRNA pseudouridine synthase
2619300	0	0	0.012	0	0	0	0	0	0	0	0	1	ACC/CCC	G/G	sSNP	BWG_2354	rluD	23S rRNA pseudouridine synthase
2623467	0	0	0.016	0	0	0	0	0	0	0	0	1	CAC/CCC	V/G	nsSNP	BWG_2359	tyrA	fused chorismate mutase T/prephenate dehydrogenase
2623625	0	0.015	0	0	0	0	0	0	0	0	0	1	TGT/GGT	T/T	sSNP	BWG_2359	tyrA	fused chorismate mutase T/prephenate dehydrogenase
2626748	0	0	0	0	0	0	0	0	0	0	0.014	1	ACC/CCC	T/P	nsSNP	BWG_2363	yfiN	putative diguanylate cyclase
2628937	0.03	0	0	0.014	0	0	0	0	0	0	0	2	ACC/CCC	G/G	sSNP	BWG_2366	trmD	tRNA (guanine-1-)-methyltransferase
2631300	0	0.015	0	0	0	0	0	0	0	0	0	1	ACC/CCC	G/G	sSNP	BWG_2369	ffh	Signal Recognition Particle (SRP) component with 4.5S RNA (ffs)
2636880	0	0.011	0	0	0	0	0	0	0	0	0	1	ACC/CCC	T/P	nsSNP	BWG_2374	recN	recombination and repair protein
2637826	0	0.011	0	0	0	0	0	0	0	0	0	1	nc	NA	ncSNP	NA	NA	NA
2639175	0	0.058	0	0	0.011	0	0	0	0	0	0	2	GTG/GGG	V/G	nsSNP	BWG_2378	smpB	trans-translation protein
2647333	0	0	0.012	0	0	0	0	0	0	0	0	1	ACC/CCC	G/G	sSNP	BWG_2384	yfjK	CP4-57 prophage; conserved protein
2648418	0	0	0	0	0	0	0	0	0	0	0.011	1	ATG/GTG	H/H	sSNP	BWG_2385	yfjL	CP4-57 prophage; predicted protein
2653787	0	0.018	0	0	0	0	0	0	0	0	0	1	CAC/CCC	H/P	nsSNP	BWG_2391	yfjR	CP4-57 prophage; predicted DNA-binding transcriptional regulator
2653878	0	0	0	0.012	0	0	0	0	0	0	0	1	GCA/GCC	A/A	sSNP	BWG_2391	yfjR	CP4-57 prophage; predicted DNA-binding transcriptional regulator
2660004	0	0	0	0	0.01	0	0	0	0	0	0	1	GGT/GGG	G/G	sSNP	BWG_2396	yfjX	CP4-57 prophage; predicted antirestriction protein
2660311	0	0.011	0	0	0	0	0	0	0	0	0	1	CAC/CCC	H/P	nsSNP	BWG_2397	yfjY	CP4-57 prophage; predicted DNA repair protein
2661198	0	0.011	0	0	0	0	0	0	0	0	0	1	ACC/CCC	T/P	nsSNP	BWG_2399	yfjZ	CP4-57 prophage; antitoxin of the YpjF-YfjZ toxin-antitoxin system
2662718	0	0	0.011	0	0	0	0	0	0	0	0	1	ACC/CCC	G/G	sSNP	BWG_2401	ypjA	adhesin-like autotransporter
2663165	0	0.012	0	0	0	0	0	0	0	0	0	1	TGG/GGG	P/P	sSNP	BWG_2401	ypjA	adhesin-like autotransporter
2663777	0	0	0.014	0.015	0	0	0	0	0	0	0	2	ACC/CCC	G/G	sSNP	BWG_2401	ypjA	adhesin-like autotransporter
2672789	0	0.011	0	0	0	0	0	0	0	0	0	1	nc	NA	ncSNP	NA	NA	NA
2673850	0.013	0	0	0	0	0	0	0	0	0	0	1	ATC/ACC	I/T	nsSNP	BWG_2403	ygaF	putative enzyme
2674627	0	0	0.01	0	0	0	0	0	0	0	0	1	GTG/GGG	V/G	nsSNP	BWG_2403	ygaF	putative enzyme
2675258	0	0	0	0	0	0	0	0	0	0	0.01	1	CGC/CAC	R/H	nsSNP	BWG_2404	gabD	succinate-semialdehyde dehydrogenase I, NADP-dependent
2675639	0	0	0.013	0	0	0	0	0	0	0	0	1	GTG/GGG	V/G	nsSNP	BWG_2404	gabD	succinate-semialdehyde dehydrogenase I, NADP-dependent
2675687	0	0	0.018	0	0	0	0	0	0	0	0	1	GAG/GGG	E/G	nsSNP	BWG_2404	gabD	succinate-semialdehyde dehydrogenase I, NADP-dependent
2676959	0	0.011	0	0	0	0	0	0	0	0	0	1	ACC/CCC	T/P	nsSNP	BWG_2405	gabT	4-aminobutyrate aminotransferase, PLP-dependent
2677509	0	0	0	0.018	0	0	0	0	0	0	0	1	GTG/GGG	V/G	nsSNP	BWG_2405	gabT	4-aminobutyrate aminotransferase, PLP-dependent
2678300	0	0	0	0.013	0	0	0	0	0	0	0	1	ACG/CCG	T/P	nsSNP	BWG_2406	gabP	gamma-aminobutyrate transporter
2678984	0	0	0	0.015	0	0	0	0	0	0	0	1	TGC/CGC	C/R	nsSNP	BWG_2406	gabP	gamma-aminobutyrate transporter
2679450	0	0.018	0	0	0	0.013	0	0	0	0	0	2	GTA/GGA	V/G	nsSNP	BWG_2406	gabP	gamma-aminobutyrate transporter
2680348	0	0	0	0.034	0	0	0	0	0	0	0	1	TGT/GGT	T/T	sSNP	BWG_2408	ygaU	hypothetical protein
2680361	0	0.011	0	0	0	0	0	0	0	0	0	1	CAC/CCC	V/G	nsSNP	BWG_2408	ygaU	hypothetical protein
2685292	0	0	0	0	0	0	0	0	0	0	0.014	1	GAC/GAA	D/E	nsSNP	BWG_2418	nrdE	ribonucleoside-diphosphate reductase 2, alpha subunit
2688956	0	0	0	0.011	0	0	0	0	0	0	0	1	GTG/GGG	V/G	nsSNP	BWG_2420	proV	glycine betaine transporter subunit
2691460	0	0	0	0.015	0	0	0	0	0	0	0	1	GGT/GGG	G/G	sSNP	BWG_2422	proX	glycine betaine transporter subunit
2691731	0	0	0	0.012	0	0	0	0	0	0	0	1	ACC/CCC	T/P	nsSNP	BWG_2422	proX	glycine betaine transporter subunit
2697174	0.01	0	0	0	0	0	0	0	0	0	0	1	GTG/GGG	V/G	nsSNP	BWG_2427	emrB	multidrug efflux system protein
2697599	0	0	0	0.011	0	0	0	0	0	0	0	1	ACC/CCC	T/P	nsSNP	BWG_2427	emrB	multidrug efflux system protein
2701854	0	0	0	0	0	0	0	0	0	0	0.016	1	nc	NA	ncSNP	NA	NA	NA
2706712	0	0	0	0.01	0	0	0	0	0	0	0	1	CTT/CTC	K/E	nsSNP	BWG_2435	recA	DNA strand exchange and recombination protein with protease and nuclease activity
2707761	0	0.01	0	0	0	0	0	0	0	0	0	1	GCC/CCC	G/G	sSNP	BWG_2436	ygaD	hypothetical protein
2708405	0	0.011	0	0	0	0	0	0	0	0	0	1	GGT/GGG	T/P	nsSNP	BWG_2437	mltB	membrane-bound lytic murein transglycosylase B
2708971	0	0.027	0	0	0	0	0	0	0	0	0	1	CAC/CCC	V/G	nsSNP	BWG_2437	mltB	membrane-bound lytic murein transglycosylase B
2710289	0	0.014	0	0	0	0	0	0	0	0	0	1	ACG/CCG	T/P	nsSNP	BWG_2439	srlE	glucitol/sorbitol-specific enzyme IIB component of PTS
2710316	0	0	0	0	0	0	0	0	0	0	0.02	1	ACC/CCC	T/P	nsSNP	BWG_2439	srlE	glucitol/sorbitol-specific enzyme IIB component of PTS
2713373	0	0.013	0	0	0	0	0	0	0	0	0	1	ACC/CCC	T/P	nsSNP	BWG_2443	srlR	DNA-bindng transcriptional repressor
2714095	0	0	0.012	0.022	0	0	0	0	0	0	0	2	CAC/CCC	H/P	nsSNP	BWG_2444	gutQ	putative phosphosugar-binding protein
2714203	0.021	0	0.015	0.018	0	0	0	0	0	0	0	3	CAC/CCC	H/P	nsSNP	BWG_2444	gutQ	putative phosphosugar-binding protein
2714778	0	0	0.021	0	0	0.015	0	0	0	0	0	2	CAC/CCC	V/G	nsSNP	BWG_2445	norR	DNA-binding transcriptional activator
2715013	0	0	0.011	0	0	0	0	0	0	0	0	1	ATA/ATC	Y/D	nsSNP	BWG_2445	norR	DNA-binding transcriptional activator
2715017	0	0	0	0	0	0	0	0	0	0	0.011	1	CGC/TGC	A/A	sSNP	BWG_2445	norR	DNA-binding transcriptional activator
2715548	0.012	0	0	0	0	0	0	0	0	0	0	1	AGG/GGG	P/P	sSNP	BWG_2445	norR	DNA-binding transcriptional activator
2717163	0	0.013	0.012	0	0	0	0	0	0	0	0	2	GTG/GGG	V/G	nsSNP	BWG_2446	norV	flavorubredoxin oxidoreductase
2717367	0	0	0	0	0	0	0	0	0	0	0.01	1	GTG/GGG	V/G	nsSNP	BWG_2446	norV	flavorubredoxin oxidoreductase
2717798	0	0.012	0	0	0	0	0	0	0	0	0	1	GTG/GGG	V/G	nsSNP	BWG_2447	norW	NADH:flavorubredoxin oxidoreductase
2718192	0	0	0.011	0	0	0	0	0	0	0	0	1	GGT/GGG	G/G	sSNP	BWG_2447	norW	NADH:flavorubredoxin oxidoreductase
2719446	0	0	0	0	0.01	0	0	0	0	0	0	1	CAG/CCG	L/R	nsSNP	BWG_2448	hypF	carbamoyl phosphate phosphatase and maturation protein for [NiFe] hydrogenases
2719448	0	0	0	0.016	0	0	0	0	0	0	0	1	TGC/GGC	A/A	sSNP	BWG_2448	hypF	carbamoyl phosphate phosphatase and maturation protein for [NiFe] hydrogenases
2720719	0	0.01	0	0	0	0	0	0	0	0	0	1	GCA/GCC	C/G	nsSNP	BWG_2448	hypF	carbamoyl phosphate phosphatase and maturation protein for [NiFe] hydrogenases
2723193	0	0	0	0	0	0	0.02	0	0	0	0.011	2	nc	NA	ncSNP	NA	NA	NA
2724207	0	0.01	0	0	0	0	0	0	0	0	0	1	ACC/CCC	T/P	nsSNP	BWG_2451	ascF	fused cellobiose/arbutin/salicin-specific PTS enzymes: IIB component/IC component
2724418	0	0	0.013	0	0	0	0	0	0	0	0	1	AAC/ACC	N/T	nsSNP	BWG_2451	ascF	fused cellobiose/arbutin/salicin-specific PTS enzymes: IIB component/IC component
2724691	0	0	0.012	0	0	0	0	0	0	0	0	1	GTG/GGG	V/G	nsSNP	BWG_2451	ascF	fused cellobiose/arbutin/salicin-specific PTS enzymes: IIB component/IC component
2724957	0	0	0.011	0.016	0	0	0	0	0	0	0	2	GTG/GGG	V/G	nsSNP	BWG_2452	ascB	cryptic 6-phospho-beta-glucosidase
2727591	0	0	0	0	0	0.013	0	0	0	0	0	1	CGT/CGG	T/P	nsSNP	BWG_2455	hycG	hydrogenase 3 and formate hydrogenase complex, HycG subunit
2731469	0	0	0.013	0	0	0	0	0	0	0	0	1	CAC/CCC	V/G	nsSNP	BWG_2459	hycC	hydrogenase 3, membrane subunit
2734882	0	0	0	0.011	0	0	0	0	0	0	0	1	GGT/GGG	G/G	sSNP	BWG_2463	hypB	GTP hydrolase involved in nickel liganding into hydrogenases
2739299	0	0.013	0	0	0	0	0	0	0	0	0	1	AGT/AGG	S/R	nsSNP	BWG_2467	fhlA	DNA-binding transcriptional activator
2739814	0	0	0	0	0	0	0	0	0	0	0.015	1	CAC/CCC	H/P	nsSNP	BWG_2467	fhlA	DNA-binding transcriptional activator
2741028	0	0.021	0	0	0	0	0	0	0	0	0	1	GGT/GGG	G/G	sSNP	BWG_2469	mutS	methyl-directed mismatch repair protein
2742941	0.025	0	0	0	0	0	0	0	0	0	0	1	GTG/GGG	V/G	nsSNP	BWG_2469	mutS	methyl-directed mismatch repair protein
2743890	0.031	0.022	0	0	0	0	0	0	0	0	0	2	GGT/GGG	G/G	sSNP	BWG_2470	pphB	serine/threonine-specific protein phosphatase 2
2747086	0	0	0	0.011	0	0	0	0	0	0	0	1	AGT/AGG	S/R	nsSNP	BWG_2473	ygbK	hypothetical protein
2750923	0	0.014	0.027	0.015	0.017	0.031	0.015	0.03	0	0	0	7	TTC/TTA	E/*	nsSNP	BWG_2477	rpoS-1	RNA polymerase, sigma S (sigma 38) factor
2750982	0.04	0.061	0.032	0.022	0.046	0	0.016	0	0	0	0	6	GTC/GGC	D/A	nsSNP	BWG_2477	rpoS-2	RNA polymerase, sigma S (sigma 38) factor
2751003	0.906	0.867	0.713	0.928	0.817	0.803	0.044	0.016	0	0	0	8	GAT/GTT	I/N	nsSNP	BWG_2477	rpoS-3	RNA polymerase, sigma S (sigma 38) factor
2751006	0.021	0.018	0.035	0.013	0.053	0.071	0.192	0.554	0.817	0.982	0.923	11	CAG/CCG	L/R	nsSNP	BWG_2477	rpoS-4	RNA polymerase, sigma S (sigma 38) factor
2751022	0	0	0	0	0	0	0.016	0	0	0	0	1	CTC/CTA	E/*	nsSNP	BWG_2477	rpoS-5	RNA polymerase, sigma S (sigma 38) factor
2751135	0	0	0	0.013	0.054	0.089	0.631	0.343	0.018	0	0.014	7	CAG/CGG	L/P	nsSNP	BWG_2477	rpoS-6	RNA polymerase, sigma S (sigma 38) factor
2751234	0	0	0	0	0	0	0	0	0.037	0	0	1	NA	NA	S-indel	BWG_2477	rpoS-7	RNA polymerase, sigma S (sigma 38) factor
2751996	0	0.016	0	0	0	0	0	0	0	0	0	1	GGT/GGG	T/P	nsSNP	BWG_2478	nlpD	putative outer membrane lipoprotein
2752563	0.02	0	0	0	0	0	0	0	0	0	0	1	GGT/GGG	T/P	nsSNP	BWG_2478	nlpD	putative outer membrane lipoprotein
2755920	0	0.013	0	0	0	0	0	0	0	0	0	1	TGC/GGC	A/A	sSNP	BWG_2483	ispD	4-diphosphocytidyl-2C-methyl-D-erythritol synthase
2757519	0	0	0	0.01	0	0	0	0	0	0	0	1	CAC/CCC	V/G	nsSNP	BWG_2486	cysC	adenosine 5'-phosphosulfate kinase
2758094	0	0	0	0	0	0	0	0	0	0	0.013	1	GTT/GGT	N/T	nsSNP	BWG_2487	cysN	sulfate adenylyltransferase, subunit 1
2759451	0	0	0.012	0	0	0	0	0	0	0	0	1	CAC/CCC	V/G	nsSNP	BWG_2488	cysD	sulfate adenylyltransferase, subunit 2
2760399	0	0	0.011	0	0	0	0	0	0	0	0	1	nc	NA	ncSNP	NA	NA	NA
2761835	0	0	0	0	0	0	0	0	0	0	0.011	1	nc	NA	ncSNP	NA	NA	NA
2761895	0	0	0	0.011	0	0	0	0	0	0	0	1	nc	NA	ncSNP	NA	NA	NA
2763918	0.015	0	0	0	0	0	0	0	0	0	0	1	GCG/GCA	R/C	nsSNP	BWG_2492	ygcH	hypothetical protein
2766341	0	0.06	0	0	0	0	0	0	0	0	0	1	CAC/CCC	V/G	nsSNP	BWG_2495	ygcK	hypothetical protein
2772462	0.012	0	0	0	0	0	0	0	0	0	0	1	CAC/CCC	V/G	nsSNP	BWG_2499	cysI	sulfite reductase, beta subunit, NAD(P)-binding, heme-binding
2773279	0	0	0.01	0	0	0	0	0	0	0	0	1	CGT/CGG	T/P	nsSNP	BWG_2499	cysI	sulfite reductase, beta subunit, NAD(P)-binding, heme-binding
2774873	0	0	0	0	0	0	0	0	0	0	0.011	1	CAC/CGC	V/A	nsSNP	BWG_2500	cysJ	sulfite reductase, alpha subunit, flavoprotein
2775051	0	0.011	0	0	0	0	0	0	0	0	0	1	GGT/GGG	T/P	nsSNP	BWG_2500	cysJ	sulfite reductase, alpha subunit, flavoprotein
2776838	0	0	0	0.011	0	0	0	0	0	0	0	1	GGT/GGG	G/G	sSNP	BWG_2502	ygcN	putative oxidoreductase with FAD/NAD(P)-binding domain
2784131	0	0.016	0.022	0.012	0.016	0	0	0	0	0.021	0	5	NA	NA	S-indel	NA	NA	NA
2785524	0	0	0	0	0	0	0	0	0	0	0.012	1	GAT/TAT	D/Y	nsSNP	BWG_2510	yqcE	putative transporter
2786293	0	0	0.016	0	0	0	0	0	0	0	0	1	ACA/ACC	T/T	sSNP	BWG_2511	ygcE	putative kinase
2791984	0.011	0	0	0	0	0	0	0	0	0	0	1	GTG/GGG	H/P	nsSNP	BWG_2515	pyrG	CTP synthetase
2792949	0	0	0.022	0	0	0	0	0	0	0	0	1	ACC/CCC	G/G	sSNP	BWG_2515	pyrG	CTP synthetase
2795666	0	0	0	0.011	0	0	0	0	0	0	0	1	GTG/GGG	H/P	nsSNP	BWG_2519	relA	GTP diphosphokinase
2796132	0	0.015	0	0	0	0	0	0	0	0	0	1	GGT/GGG	T/P	nsSNP	BWG_2519	relA	GTP diphosphokinase
2800900	0	0	0	0.022	0	0	0	0	0	0	0	1	GTG/GGG	V/G	nsSNP	BWG_2524	barA	hybrid sensory histidine kinase, in two-component regulatory system with UvrY
2803990	0.01	0	0	0	0	0	0	0	0	0	0	1	CAC/CCC	V/G	nsSNP	BWG_2525	gudD	(D)-glucarate dehydratase 1
2812401	0	0.014	0	0	0	0	0	0	0	0	0	1	GGT/GGG	G/G	sSNP	BWG_2533	ygdH	hypothetical protein
2812671	0	0	0	0	0.022	0	0	0	0	0	0.011	2	GGT/GGG	G/G	sSNP	BWG_2533	ygdH	hypothetical protein
2816864	0	0.01	0	0	0	0	0	0	0	0	0	1	TGG/GGG	W/G	nsSNP	BWG_2536	ygdG	Ssb-binding protein, misidentified as ExoIX
2818499	0	0	0	0	0.014	0	0	0	0	0	0	1	ACC/CCC	G/G	sSNP	BWG_2538	fucA	L-fuculose-1-phosphate aldolase
2820816	0.015	0	0	0	0	0	0	0	0	0	0	1	GGT/GGG	G/G	sSNP	BWG_2540	fucI	L-fucose isomerase
2822777	0	0	0	0.01	0	0	0	0	0	0	0	1	CAC/CCC	H/P	nsSNP	BWG_2541	fucK	L-fuculokinase
2824152	0	0.015	0	0	0	0	0	0	0	0	0	1	CAC/CCC	H/P	nsSNP	BWG_2542	fucU	L-fucose mutarotase
2825338	0	0	0	0.013	0	0	0	0	0	0	0	1	CAC/CCC	V/G	nsSNP	BWG_2544	ygdE	putative methyltransferase
2825522	0	0	0	0	0	0	0	0	0	0	0.022	1	GCA/GCC	C/G	nsSNP	BWG_2544	ygdE	putative methyltransferase
2826196	0	0	0	0.011	0	0	0	0	0	0	0	1	CAC/CCC	V/G	nsSNP	BWG_2544	ygdE	putative methyltransferase
2827577	0	0	0	0.013	0	0	0	0	0	0	0	1	GCG/GGG	R/P	nsSNP	BWG_2546	gcvA	DNA-binding transcriptional dual regulator
2830274	0.013	0	0.014	0	0	0	0	0	0	0	0	2	GGT/GGG	T/P	nsSNP	BWG_2550	ygdL	hypothetical protein
2831389	0	0.01	0.01	0	0	0	0	0	0	0	0	2	ACC/CCC	G/G	sSNP	BWG_2551	mltA	membrane-bound lytic murein transglycosylase A
2833570	0	0	0	0.013	0	0	0	0	0	0	0	1	CAC/CCC	V/G	nsSNP	BWG_2552	amiC	N-acetylmuramoyl-L-alanine amidase
2836278	0.011	0	0	0	0	0	0	0	0	0	0	1	AGC/AGT	A/T	nsSNP	BWG_2554	recD	exonuclease V (RecBCD complex), alpha chain
2838666	0	0	0	0.011	0	0	0	0	0	0	0	1	ACT/CCT	S/R	nsSNP	BWG_2555	recB	exonuclease V (RecBCD complex), beta subunit
2838687	0	0	0.011	0	0	0	0	0	0	0	0	1	ACC/CCC	G/G	sSNP	BWG_2555	recB	exonuclease V (RecBCD complex), beta subunit
2839134	0	0.02	0	0	0	0	0	0	0	0	0	1	ACC/CCC	G/G	sSNP	BWG_2555	recB	exonuclease V (RecBCD complex), beta subunit
2847081	0	0	0	0	0	0	0	0	0	0	0.015	1	CAC/CCC	V/G	nsSNP	BWG_2557	recC	exonuclease V (RecBCD complex), gamma chain
2848309	0	0	0	0.01	0	0	0	0	0	0	0	1	ACC/CCC	G/G	sSNP	BWG_2559	ygdB	hypothetical protein
2849478	0	0	0	0.013	0	0	0	0	0	0	0	1	nc	NA	ncSNP	NA	NA	NA
2851113	0.011	0	0	0	0	0	0	0	0	0	0	1	CAC/CCC	V/G	nsSNP	BWG_2563	lgt	phosphatidylglycerol-prolipoprotein diacylglyceryl transferase
2855491	0	0	0	0.011	0	0	0	0	0	0	0	1	GCA/GCC	A/A	sSNP	BWG_2567	mutH	methyl-directed mismatch repair protein
2858149	0	0	0.011	0	0	0	0	0	0	0	0	1	CAC/CCC	V/G	nsSNP	BWG_2571	lplT	putative inner membrane protein
2858505	0.014	0	0	0	0	0	0	0	0	0	0	1	ACC/CCC	G/G	sSNP	BWG_2571	lplT	putative inner membrane protein
2859801	0	0	0	0.01	0	0	0	0	0	0	0	1	GGT/GGG	T/P	nsSNP	BWG_2572	aas	fused 2-acylglycerophospho-ethanolamine acyl transferase/acyl-acyl carrier protein synthetase
2860263	0	0	0.018	0	0	0	0	0	0	0	0	1	AGT/AGG	T/P	nsSNP	BWG_2572	aas	fused 2-acylglycerophospho-ethanolamine acyl transferase/acyl-acyl carrier protein synthetase
2861504	0	0.015	0	0.011	0	0	0	0	0	0	0	2	nc	NA	ncSNP	NA	NA	NA
2863288	0	0	0	0.011	0	0	0	0	0	0	0	1	GTG/GGG	H/P	nsSNP	BWG_2574	lysA	diaminopimelate decarboxylase, PLP-binding
2863792	0	0	0	0	0	0	0	0	0	0	0.013	1	GTG/GGG	H/P	nsSNP	BWG_2574	lysA	diaminopimelate decarboxylase, PLP-binding
2865713	0	0.01	0	0	0	0	0	0	0	0	0	1	ACC/CCC	G/G	sSNP	BWG_2576	ygeA	putative racemase
2868324	0	0	0	0.016	0	0	0	0	0	0	0	1	ACA/CCA	C/W	nsSNP	BWG_2578	kduD	2-deoxy-D-gluconate 3-dehydrogenase
2869611	0	0	0	0.04	0	0	0	0	0	0	0.015	2	ACC/CCC	G/G	sSNP	BWG_2580	yqeF	putative acyltransferase
2872324	0	0.01	0	0	0	0	0	0	0	0	0	1	nc	NA	ncSNP	NA	NA	NA
2874049	0	0	0	0	0	0	0	0	0	0	0.026	1	CCA/CCC	P/P	sSNP	BWG_2583	yqeI	putative transcriptional regulator
2881177	0.013	0.014	0.012	0.014	0.018	0	0	0	0	0.014	0	6	NA	NA	S-indel	NA	NA	NA
2884839	0	0.011	0	0	0	0	0	0	0	0	0	1	GGT/GGG	T/P	nsSNP	BWG_2591	ygeR	tetratricopeptide repeat transcriptional regulator
2887262	0.014	0	0	0.02	0	0	0	0	0	0	0	2	CAC/CCC	H/P	nsSNP	BWG_2592	xdhA	xanthine dehydrogenase, molybdenum binding subunit
2888619	0	0.014	0	0.011	0	0	0	0	0	0	0	2	GTG/GGG	V/G	nsSNP	BWG_2593	xdhB	xanthine dehydrogenase, FAD-binding subunit
2892814	0	0	0	0.01	0	0	0	0	0	0	0	1	ACA/ACC	T/T	sSNP	BWG_2597	ygeX	2,3-diaminopropionate ammonia-lyase
2893737	0	0	0	0.013	0	0	0	0	0	0	0	1	CAC/CCC	H/P	nsSNP	BWG_2597	ygeX	2,3-diaminopropionate ammonia-lyase
2897950	0	0.012	0	0	0	0	0	0	0	0	0	1	CAC/CCC	V/G	nsSNP	BWG_2601	yqeB	conserved protein with NAD(P)-binding Rossman fold
2901980	0	0.013	0	0	0	0	0	0	0	0	0	1	ACC/CCC	T/P	nsSNP	BWG_2604	ygfK	putative oxidoreductase, Fe-S subunit
2902566	0	0	0	0.011	0	0	0	0	0	0	0	1	GTG/GGG	V/G	nsSNP	BWG_2604	ygfK	putative oxidoreductase, Fe-S subunit
2902763	0	0	0.01	0	0	0	0	0	0	0	0	1	ACC/CCC	T/P	nsSNP	BWG_2604	ygfK	putative oxidoreductase, Fe-S subunit
2903095	0	0.016	0	0	0	0	0	0	0	0	0	1	TCA/TCC	S/S	sSNP	BWG_2604	ygfK	putative oxidoreductase, Fe-S subunit
2904733	0	0	0.013	0	0	0	0	0	0	0	0	1	TCG/GCG	S/A	nsSNP	BWG_2605	ssnA	putative chlorohydrolase/aminohydrolase
2908740	0	0.013	0	0	0	0	0	0	0	0	0	1	CAC/CCC	H/P	nsSNP	BWG_2607	xdhD	fused predicted xanthine/hypoxanthine oxidase: molybdopterin-binding subunit/Fe-S binding subunit
2910352	0	0	0.016	0	0	0	0	0	0	0	0	1	ACC/CCC	T/P	nsSNP	BWG_2608	ygfO	putative transporter
2911122	0	0	0.01	0	0	0	0	0	0	0	0	1	ACC/CCC	T/P	nsSNP	BWG_2609	guaD	guanine deaminase
2913301	0	0	0.012	0	0	0	0	0	0	0	0	1	GGT/GGG	G/G	sSNP	BWG_2610	ygfQ	putative transporter
2914405	0	0	0	0.012	0	0	0	0	0	0	0	1	CTG/CCG	Q/R	nsSNP	BWG_2612	ygfT	fused predicted oxidoreductase: Fe-S subunit/nucleotide-binding subunit
2914525	0	0	0.011	0	0	0	0	0	0	0	0	1	CAC/CCC	V/G	nsSNP	BWG_2612	ygfT	fused predicted oxidoreductase: Fe-S subunit/nucleotide-binding subunit
2921721	0.013	0	0	0.013	0	0	0	0	0	0	0	2	CAC/CCC	V/G	nsSNP	BWG_2617	recJ	ssDNA exonuclease, 5' --> 3'-specific
2921806	0	0	0	0.024	0	0	0	0	0	0	0	1	CCA/CCC	W/G	nsSNP	BWG_2617	recJ	ssDNA exonuclease, 5' --> 3'-specific
2921880	0.013	0	0	0	0	0	0	0	0	0	0	1	CAC/CCC	V/G	nsSNP	BWG_2617	recJ	ssDNA exonuclease, 5' --> 3'-specific
2921904	0	0	0.062	0.083	0.022	0	0.014	0	0	0	0	4	GTC/GCC	D/G	nsSNP	BWG_2617	recJ	ssDNA exonuclease, 5' --> 3'-specific
2922667	0	0	0.013	0	0	0	0	0	0	0	0	1	GGT/GGG	T/P	nsSNP	BWG_2617	recJ	ssDNA exonuclease, 5' --> 3'-specific
2922698	0.021	0	0	0	0	0	0	0	0	0	0	1	ACC/CCC	G/G	sSNP	BWG_2617	recJ	ssDNA exonuclease, 5' --> 3'-specific
2922795	0	0.01	0	0	0	0	0	0	0	0	0	1	GTG/GGG	H/P	nsSNP	BWG_2617	recJ	ssDNA exonuclease, 5' --> 3'-specific
2923456	0	0	0.032	0	0	0	0	0	0	0	0	1	TGC/GGC	A/A	sSNP	BWG_2618	dsbC	protein disulfide isomerase II
2927774	0	0	0	0	0	0	0	0	0	0	0.013	1	CAC/CCC	V/G	nsSNP	BWG_2624	yqfA	putative oxidoreductase, inner membrane subunit
2930100	0	0	0	0.011	0	0	0	0	0	0	0	1	ACA/ACC	T/T	sSNP	BWG_2626	bglA	6-phospho-beta-glucosidase A
2932356	0	0	0	0	0	0	0	0	0	0	0.017	1	CAC/CCC	V/G	nsSNP	BWG_2628	gcvP	glycine decarboxylase, PLP-dependent, subunit (protein P) of glycine cleavage complex
2932789	0	0	0.013	0	0	0	0	0	0	0	0	1	GGT/GGG	T/P	nsSNP	BWG_2628	gcvP	glycine decarboxylase, PLP-dependent, subunit (protein P) of glycine cleavage complex
2935890	0	0	0	0.013	0	0	0	0	0	0	0	1	nc	NA	ncSNP	NA	NA	NA
2936871	0	0	0	0	0	0	0.02	0	0	0	0	1	GAA/GGA	F/S	nsSNP	BWG_2631	visC	putative oxidoreductase with FAD/NAD(P)-binding domain
2937520	0	0.013	0	0.017	0	0	0	0	0	0	0	2	CAC/CCC	V/G	nsSNP	BWG_2632	ubiH	2-octaprenyl-6-methoxyphenol hydroxylase, FAD/NAD(P)-binding
2937945	0	0	0	0	0.019	0	0	0	0	0	0	1	CGA/TGA	S/S	sSNP	BWG_2632	ubiH	2-octaprenyl-6-methoxyphenol hydroxylase, FAD/NAD(P)-binding
2939361	0.013	0	0	0	0	0	0	0	0	0	0	1	GTG/GGG	H/P	nsSNP	BWG_2633	pepP	proline aminopeptidase P II
2940092	0.012	0	0	0	0	0	0	0	0	0	0	1	GGT/GGG	T/P	nsSNP	BWG_2634	ygfB	hypothetical protein
2941283	0.011	0	0	0	0	0	0	0	0	0	0	1	nc	NA	ncSNP	NA	NA	NA
2945341	0	0	0	0.012	0	0	0	0	0	0	0	1	GTG/GGG	V/G	nsSNP	BWG_2639	argP	DNA-binding transcriptional activator, replication initiation inhibitor
2947598	0	0	0	0.012	0	0	0	0	0	0	0	1	ACC/CCC	T/P	nsSNP	BWG_2640	scpA	methylmalonyl-CoA mutase
2948035	0	0.016	0	0	0	0	0	0	0	0	0	1	GGT/GGG	G/G	sSNP	BWG_2640	scpA	methylmalonyl-CoA mutase
2948316	0.022	0.016	0	0	0	0	0	0	0	0	0	2	ACC/CCC	T/P	nsSNP	BWG_2641	argK	membrane ATPase/protein kinase
2949664	0	0.012	0	0	0	0	0	0	0	0	0	1	ACC/CCC	T/P	nsSNP	BWG_2642	scpB	methylmalonyl-CoA decarboxylase, biotin-independent
2949984	0	0.013	0	0	0	0	0	0	0	0	0	1	TGG/GGG	W/G	nsSNP	BWG_2643	scpC	propionyl-CoA:succinate-CoA transferase
2951117	0	0	0.035	0	0	0	0	0	0	0	0	1	GGT/GGG	G/G	sSNP	BWG_2643	scpC	propionyl-CoA:succinate-CoA transferase
2952972	0	0	0	0.011	0.057	0.092	0.656	0.316	0.014	0	0	6	GGT/AGT	T/T	sSNP	BWG_2645	yggE	hypothetical protein
2957223	0	0	0.011	0	0	0	0	0	0	0	0	1	ACC/CCC	G/G	sSNP	BWG_2649	pgk	phosphoglycerate kinase
2962010	0	0	0	0	0	0	0	0	0	0	0.013	1	CAC/CCC	V/G	nsSNP	BWG_2654	yggP	putative dehydrogenase
2962013	0	0	0	0	0	0	0	0	0	0	0.018	1	CAC/CCC	V/G	nsSNP	BWG_2654	yggP	putative dehydrogenase
2965428	0	0	0.01	0	0	0	0	0	0	0	0	1	GGT/GGG	T/P	nsSNP	BWG_2657	tktA	transketolase 1, thiamin-binding
2965439	0	0	0	0	0.013	0	0	0	0	0	0	1	CAC/CCC	V/G	nsSNP	BWG_2657	tktA	transketolase 1, thiamin-binding
2966024	0	0	0	0.01	0	0	0	0	0	0	0	1	GTG/GGG	H/P	nsSNP	BWG_2657	tktA	transketolase 1, thiamin-binding
2968815	0	0.016	0	0	0	0	0	0	0	0	0	1	ACC/CCC	G/G	sSNP	BWG_2659	speB	agmatinase
2968906	0	0.015	0	0	0	0	0	0	0	0	0	1	GCG/GGG	R/P	nsSNP	BWG_2659	speB	agmatinase
2971377	0	0.014	0	0	0	0	0	0	0	0	0	1	GGT/GGG	G/G	sSNP	BWG_2662	yqgC	hypothetical protein
2971701	0	0.012	0	0	0	0	0	0	0	0	0	1	TGG/GGG	P/P	sSNP	BWG_2663	yqgD	putative inner membrane protein
2971712	0	0	0	0.012	0	0	0	0	0	0	0	1	GGT/GGG	T/P	nsSNP	BWG_2663	yqgD	putative inner membrane protein
2972050	0	0	0	0.013	0	0	0	0	0	0	0	1	ACC/CCC	T/P	nsSNP	BWG_2664	metK	methionine adenosyltransferase 1
2972229	0	0	0	0.017	0	0	0	0	0	0	0	1	GGT/GGG	G/G	sSNP	BWG_2664	metK	methionine adenosyltransferase 1
2973809	0	0	0	0.017	0	0	0	0	0	0	0	1	GTG/GGG	V/G	nsSNP	BWG_2665	galP	D-galactose transporter
2974363	0	0	0	0.013	0	0	0	0	0	0	0	1	ACC/CCC	T/P	nsSNP	BWG_2665	galP	D-galactose transporter
2974875	0	0.01	0	0	0	0	0	0	0	0	0	1	nc	NA	ncSNP	NA	NA	NA
2975045	0	0.01	0	0	0	0	0	0	0	0	0	1	ACC/CCC	T/P	nsSNP	BWG_2666	yggI	hypothetical protein
2975300	0	0	0.011	0	0	0	0	0	0	0	0	1	ACC/CCC	T/P	nsSNP	BWG_2666	yggI	hypothetical protein
2979873	0	0	0	0.018	0	0	0	0	0	0	0	1	CGT/AGT	T/T	sSNP	BWG_2672	yggR	putative transporter
2981749	0.012	0.012	0	0	0	0	0	0	0	0	0	2	GTG/GGG	V/G	nsSNP	BWG_2675	yggU	hypothetical protein
2987892	0	0	0	0.01	0	0	0	0	0	0	0	1	CAC/CCC	V/G	nsSNP	BWG_2682	trmI	tRNA (m7G46) methyltransferase, SAM-dependent
2987975	0	0.015	0	0	0	0	0	0	0	0	0	1	TGG/GGG	P/P	sSNP	BWG_2682	trmI	tRNA (m7G46) methyltransferase, SAM-dependent
2989712	0	0	0	0	0	0	0.012	0	0	0	0	1	TTT/TCT	F/S	nsSNP	BWG_2685	mltC	membrane-bound lytic murein transglycosylase C
2990153	0	0.01	0	0	0	0	0	0	0	0	0	1	CAC/CCC	H/P	nsSNP	BWG_2685	mltC	membrane-bound lytic murein transglycosylase C
2990665	0	0	0	0	0	0	0.011	0	0	0	0	1	TCC/CCC	S/P	nsSNP	BWG_2685	mltC	membrane-bound lytic murein transglycosylase C
2992171	0	0	0	0.022	0	0	0	0	0	0	0	1	nc	NA	ncSNP	NA	NA	NA
2994616	0	0.015	0	0	0	0	0	0	0	0	0	1	nc	NA	ncSNP	NA	NA	NA
2999137	0	0	0.017	0	0	0	0	0	0	0	0	1	CAC/CCC	V/G	nsSNP	BWG_2691	pppA	bifunctional prepilin leader peptidase/ methylase
2999154	0	0.012	0	0	0	0	0	0	0	0	0	1	ACT/CCT	S/R	nsSNP	BWG_2691	pppA	bifunctional prepilin leader peptidase/ methylase
2999586	0	0.014	0	0	0	0	0	0	0	0	0	1	nc	NA	ncSNP	NA	NA	NA
3000418	0	0.013	0	0	0	0	0	0	0	0	0	1	GGT/GGG	T/P	nsSNP	BWG_2692	yghJ	putative inner membrane lipoprotein
3003602	0	0	0	0	0	0	0	0.01	0	0	0	1	AGC/GGC	A/A	sSNP	BWG_2692	yghJ	putative inner membrane lipoprotein
3005115	0	0	0	0	0	0	0	0	0	0	0.011	1	ACC/CCC	G/G	sSNP	BWG_2693	glcA	glycolate transporter
3005486	0	0.012	0	0	0	0	0	0	0	0	0	1	GGT/GGG	T/P	nsSNP	BWG_2693	glcA	glycolate transporter
3008398	0	0.011	0	0	0	0	0	0	0	0	0	1	CAC/CCC	V/G	nsSNP	BWG_2694	glcB	malate synthase G
3009910	0	0.014	0	0	0	0	0	0	0	0	0	1	ACC/CCC	G/G	sSNP	BWG_2696	glcF	glycolate oxidase iron-sulfur subunit
3009995	0.013	0	0	0	0	0	0	0	0	0	0	1	CAC/CCC	V/G	nsSNP	BWG_2696	glcF	glycolate oxidase iron-sulfur subunit
3010997	0	0	0	0.014	0	0	0	0	0	0	0	1	ACC/CCC	G/G	sSNP	BWG_2697	glcE	glycolate oxidase FAD binding subunit
3011404	0	0	0	0	0	0	0.01	0	0	0	0	1	GGT/GGC	T/A	nsSNP	BWG_2697	glcE	glycolate oxidase FAD binding subunit
3011616	0.013	0	0	0	0	0	0	0	0	0	0	1	CAC/CCC	V/G	nsSNP	BWG_2697	glcE	glycolate oxidase FAD binding subunit
3012524	0	0	0	0.01	0	0	0	0	0	0	0	1	CAC/CCC	V/G	nsSNP	BWG_2698	glcD	glycolate oxidase subunit, FAD-linked
3012821	0	0.013	0	0	0	0	0	0	0	0	0	1	CAC/CCC	V/G	nsSNP	BWG_2698	glcD	glycolate oxidase subunit, FAD-linked
3013307	0	0	0	0.011	0	0	0	0	0	0	0	1	NA	NA	S-indel	NA	NA	NA
3013525	0	0	0.014	0	0	0	0	0	0	0	0	1	GGT/GGG	G/G	sSNP	BWG_2699	glcC	DNA-binding transcriptional dual regulator, glycolate-binding
3016551	0	0.01	0	0	0	0	0	0	0	0	0	1	CAC/CCC	V/G	nsSNP	BWG_2701	yghQ	putative inner membrane protein
3016614	0	0	0	0	0	0	0	0	0	0	0.013	1	GCC/GTC	G/D	nsSNP	BWG_2701	yghQ	putative inner membrane protein
3017530	0.011	0	0	0	0	0	0	0	0	0	0	1	GGT/GGG	T/P	nsSNP	BWG_2701	yghQ	putative inner membrane protein
3023146	0	0	0	0.011	0	0	0	0	0	0	0	1	GGT/GGG	T/P	nsSNP	BWG_2706	gsp	fused glutathionylspermidine amidase/glutathionylspermidine synthetase
3024373	0	0	0	0.012	0	0	0	0	0	0	0	1	GGT/GGG	G/G	sSNP	BWG_2707	yghU	putative S-transferase
3025734	0	0.011	0	0	0	0	0	0	0	0	0	1	CAC/CCC	V/G	nsSNP	BWG_2710	hybE	hydrogenase 2-specific chaperone
3029043	0	0.011	0	0	0	0	0	0	0	0	0	1	ACC/ACA	G/C	nsSNP	BWG_2713	hybB	putative hydrogenase 2 cytochrome b type component
3029108	0	0	0	0.016	0	0	0	0	0	0	0	1	TAC/TCC	V/G	nsSNP	BWG_2713	hybB	putative hydrogenase 2 cytochrome b type component
3029115	0	0	0	0.014	0	0	0	0	0	0	0	1	CCA/CCC	W/G	nsSNP	BWG_2713	hybB	putative hydrogenase 2 cytochrome b type component
3029184	0	0	0	0.015	0	0	0	0	0	0	0	1	CCA/CCC	W/G	nsSNP	BWG_2713	hybB	putative hydrogenase 2 cytochrome b type component
3029875	0	0	0.024	0	0	0	0	0	0	0	0	1	GGT/GGG	T/P	nsSNP	BWG_2714	hybA	hydrogenase 2 4Fe-4S ferredoxin-type component
3030563	0	0	0	0.015	0	0	0	0	0	0	0	1	GTG/GGG	H/P	nsSNP	BWG_2715	hybO	hydrogenase 2, small subunit
3032274	0	0	0	0	0	0	0	0	0	0	0.01	1	nc	NA	ncSNP	NA	NA	NA
3032297	0	0	0	0	0	0	0	0	0	0	0.013	1	nc	NA	ncSNP	NA	NA	NA
3038268	0	0	0.012	0	0	0	0	0	0	0	0	1	CAC/CCC	H/P	nsSNP	BWG_2722	metC	cystathionine beta-lyase, PLP-dependent
3038920	0	0	0	0	0	0	0.01	0	0	0	0	1	CAG/CCG	Q/P	nsSNP	BWG_2723	yghB	conserved inner membrane protein
3038926	0	0	0	0	0.013	0	0	0	0	0.012	0	2	GTT/GGT	V/G	nsSNP	BWG_2723	yghB	conserved inner membrane protein
3043407	0	0	0	0	0	0	0	0	0	0	0.03	1	TAC/TAA	Y/*	nsSNP	BWG_2727	yqhG	hypothetical protein
3047352	0	0.032	0	0	0	0	0	0	0	0	0	1	CAC/CCC	V/G	nsSNP	BWG_2730	ftsP	repressor protein for FtsI
3051666	0	0	0	0.019	0	0	0	0	0	0	0	1	CAC/CCC	V/G	nsSNP	BWG_2733	ygiS	putative transporter subunit: periplasmic-binding component of ABC superfamily
3051674	0.044	0	0	0.026	0	0	0	0	0	0	0	2	ACC/CCC	G/G	sSNP	BWG_2733	ygiS	putative transporter subunit: periplasmic-binding component of ABC superfamily
3054794	0	0	0	0.013	0	0	0	0	0	0	0	1	CAC/CCC	V/G	nsSNP	BWG_2737	ygiW	hypothetical protein
3062701	0	0.013	0	0	0	0	0	0	0	0	0	1	CAC/CCC	V/G	nsSNP	BWG_2747	nudF	ADP-ribose pyrophosphatase
3065484	0.011	0	0	0	0	0	0	0	0	0	0	1	ACC/CCC	T/P	nsSNP	BWG_2749	ygiB	conserved outer membrane protein
3067762	0	0	0	0.011	0	0	0	0	0	0	0	1	ACG/CCG	T/P	nsSNP	BWG_2752	zupT	zinc transporter
3069127	0.028	0.013	0	0	0	0	0	0	0	0	0	2	ACC/CCC	G/G	sSNP	BWG_2753	ribB	3,4-dihydroxy-2-butanone-4-phosphate synthase
3069514	0	0	0	0.011	0	0	0	0	0	0	0	1	ACC/CCC	G/G	sSNP	BWG_2753	ribB	3,4-dihydroxy-2-butanone-4-phosphate synthase
3070126	0.016	0	0	0	0	0	0	0	0	0	0	1	GCG/GCT	A/A	sSNP	BWG_2754	yqiC	hypothetical protein
3077608	0	0	0	0.055	0	0	0	0	0	0	0	1	GGT/GGG	G/G	sSNP	BWG_2761	yqiJ	putative inner membrane protein
3079789	0	0	0.018	0.011	0	0	0	0	0	0	0	2	nc	NA	ncSNP	NA	NA	NA
3079848	0	0	0	0.011	0	0	0	0	0	0	0	1	nc	NA	ncSNP	NA	NA	NA
3079984	0	0.012	0	0	0	0	0	0	0	0	0	1	nc	NA	ncSNP	NA	NA	NA
3079986	0	0.014	0	0	0.014	0	0	0	0	0	0	2	nc	NA	ncSNP	NA	NA	NA
3080045	0	0.011	0.012	0	0	0	0	0	0	0	0	2	nc	NA	ncSNP	NA	NA	NA
3080157	0	0	0	0	0.017	0	0	0	0	0	0	1	nc	NA	ncSNP	NA	NA	NA
3080166	0	0	0	0	0	0	0	0.015	0	0	0	1	nc	NA	ncSNP	NA	NA	NA
3080178	0	0	0	0	0.02	0	0	0	0	0	0	1	nc	NA	ncSNP	NA	NA	NA
3080196	0	0	0	0	0	0	0	0.025	0	0	0	1	nc	NA	ncSNP	NA	NA	NA
3080218	0	0	0	0	0	0	0	0.015	0	0	0.012	2	nc	NA	ncSNP	NA	NA	NA
3080362	0	0	0	0	0.012	0	0	0	0	0	0	1	nc	NA	ncSNP	NA	NA	NA
3080402	0	0	0.014	0	0	0	0	0	0	0	0	1	nc	NA	ncSNP	NA	NA	NA
3080883	0	0	0	0.013	0	0	0	0	0	0	0	1	ACC/CCC	G/G	sSNP	BWG_2763	rfaE	fused heptose 7-phosphate kinase/heptose 1-phosphate adenyltransferase
3080899	0	0.011	0	0	0	0	0	0	0	0	0	1	CAC/CCC	V/G	nsSNP	BWG_2763	rfaE	fused heptose 7-phosphate kinase/heptose 1-phosphate adenyltransferase
3081459	0	0	0.012	0	0	0	0	0	0	0	0	1	ACC/CCC	G/G	sSNP	BWG_2763	rfaE	fused heptose 7-phosphate kinase/heptose 1-phosphate adenyltransferase
3081981	0	0	0	0	0	0	0	0	0	0	0.013	1	CAC/CCC	V/G	nsSNP	BWG_2764	glnE	fused deadenylyltransferase/adenylyltransferase for glutamine synthetase
3083062	0	0	0	0	0	0	0	0.016	0	0	0	1	GGT/GGG	T/P	nsSNP	BWG_2764	glnE	fused deadenylyltransferase/adenylyltransferase for glutamine synthetase
3085738	0.013	0	0	0	0	0	0	0	0	0	0	1	GAC/GCC	V/G	nsSNP	BWG_2765	ygiF	putative adenylate cyclase
3086945	0	0	0	0.011	0	0	0	0	0	0	0	1	GTA/GGA	V/G	nsSNP	BWG_2766	htrG	putative signal transduction protein (SH3 domain)
3087781	0	0	0	0	0	0	0	0	0	0	0.012	1	ATG/GTG	M/V	nsSNP	BWG_2767	cca	fused tRNA nucleotidyl transferase/2'3'-cyclic phosphodiesterase/2'nucleotidase and phosphatase
3088499	0	0	0	0	0	0	0.016	0	0	0	0	1	CAC/CCC	V/G	nsSNP	BWG_2768	bacA	undecaprenyl pyrophosphate phosphatase
3092631	0	0	0.011	0	0	0	0	0	0	0	0	1	ACC/CCC	T/P	nsSNP	BWG_2773	ttdB	L-tartrate dehydratase, beta subunit
3094350	0	0.013	0	0	0	0	0	0	0	0	0	1	GTG/GGG	V/G	nsSNP	BWG_2774	ttdT	putative tartrate:succinate antiporter
3094668	0	0	0	0.013	0	0	0	0	0	0	0	1	nc	NA	ncSNP	NA	NA	NA
3094895	0	0	0	0.01	0	0	0	0	0	0	0	1	ACG/GCG	R/R	sSNP	BWG_2775	ygjD	putative peptidase
3095436	0	0	0	0	0	0	0	0	0	0	0.011	1	GGT/GTT	T/N	nsSNP	BWG_2775	ygjD	putative peptidase
3098464	0.016	0	0	0	0	0	0	0	0	0	0	1	GTG/GGG	V/G	nsSNP	BWG_2778	rpoD	RNA polymerase, sigma 70 (sigma D) factor
3099795	0	0.028	0	0	0	0	0	0	0	0	0	1	ACC/CCC	T/P	nsSNP	BWG_2778	rpoD	RNA polymerase, sigma 70 (sigma D) factor
3103069	0.011	0	0.011	0	0	0	0	0	0	0	0	2	CAC/CCC	V/G	nsSNP	BWG_2782	aer	fused signal transducer for aerotaxis sensory component/methyl accepting chemotaxis component
3103257	0.01	0	0	0	0	0	0	0	0	0	0	1	ACC/CCC	G/G	sSNP	BWG_2782	aer	fused signal transducer for aerotaxis sensory component/methyl accepting chemotaxis component
3103939	0	0.015	0	0	0	0	0	0	0	0	0	1	CAC/CCC	V/G	nsSNP	BWG_2782	aer	fused signal transducer for aerotaxis sensory component/methyl accepting chemotaxis component
3105367	0	0	0	0.021	0	0	0	0	0	0	0	1	GTG/GGG	V/G	nsSNP	BWG_2783	ygjG	putrescine:2-oxoglutaric acid aminotransferase, PLP-dependent
3105395	0	0	0	0.011	0	0	0	0	0	0	0	1	GGT/GGG	G/G	sSNP	BWG_2783	ygjG	putrescine:2-oxoglutaric acid aminotransferase, PLP-dependent
3107830	0.013	0	0	0	0	0	0	0	0	0	0	1	ACC/CCC	T/P	nsSNP	BWG_2786	ebgA	cryptic beta-D-galactosidase, alpha subunit
3109786	0	0.036	0	0	0.015	0	0.015	0	0	0	0.013	4	ACG/CCG	T/P	nsSNP	BWG_2786	ebgA	cryptic beta-D-galactosidase, alpha subunit
3110048	0	0	0.01	0	0	0	0	0	0	0	0	1	GTG/GGG	V/G	nsSNP	BWG_2786	ebgA	cryptic beta-D-galactosidase, alpha subunit
3110399	0	0.01	0	0	0	0	0	0	0	0	0	1	GTG/GGG	V/G	nsSNP	BWG_2786	ebgA	cryptic beta-D-galactosidase, alpha subunit
3110741	0	0.015	0	0	0	0	0	0	0	0	0	1	GTG/GGG	V/G	nsSNP	BWG_2786	ebgA	cryptic beta-D-galactosidase, alpha subunit
3111953	0	0	0	0	0	0	0	0.012	0	0	0	1	GCC/CCC	A/P	nsSNP	BWG_2788	ygjI	putative transporter
3115361	0	0.01	0	0	0	0	0	0	0	0	0	1	GTG/GGG	V/G	nsSNP	BWG_2790	ygjK	putative glycosyl hydrolase
3115712	0	0	0	0	0	0	0.015	0	0	0	0.014	2	GTG/GGG	V/G	nsSNP	BWG_2790	ygjK	putative glycosyl hydrolase
3117047	0	0	0.02	0	0	0	0	0	0	0	0	1	GGT/GGG	G/G	sSNP	BWG_2791	fadH	2,4-dienoyl-CoA reductase, NADH and FMN-linked
3117684	0	0	0	0	0	0	0	0	0	0	0.01	1	CTG/ATG	L/M	nsSNP	BWG_2791	fadH	2,4-dienoyl-CoA reductase, NADH and FMN-linked
3117970	0	0.011	0	0	0	0	0	0	0	0	0	1	GTG/GGG	V/G	nsSNP	BWG_2791	fadH	2,4-dienoyl-CoA reductase, NADH and FMN-linked
3119755	0	0	0.015	0	0	0	0	0	0	0	0	1	nc	NA	ncSNP	NA	NA	NA
3122788	0	0.012	0	0	0	0	0	0	0	0	0	1	GTG/GGG	V/G	nsSNP	BWG_2797	ygjR	putative NAD(P)-binding dehydrogenase
3122824	0	0.02	0	0	0	0	0	0	0	0	0	1	GTG/GGG	V/G	nsSNP	BWG_2797	ygjR	putative NAD(P)-binding dehydrogenase
3123059	0	0	0.013	0	0	0	0	0	0	0	0	1	GGT/GGG	G/G	sSNP	BWG_2797	ygjR	putative NAD(P)-binding dehydrogenase
3123073	0	0	0.011	0	0	0	0	0	0	0	0	1	GTG/GGG	V/G	nsSNP	BWG_2797	ygjR	putative NAD(P)-binding dehydrogenase
3123396	0	0	0.013	0	0	0	0	0	0	0	0	1	ACC/CCC	T/P	nsSNP	BWG_2797	ygjR	putative NAD(P)-binding dehydrogenase
3124709	0	0	0	0	0	0	0	0	0	0	0.011	1	GGT/GGG	G/G	sSNP	BWG_2798	alx	putative inner membrane protein, part of terminus
3126155	0	0	0	0.011	0	0	0	0	0	0	0	1	TCT/GCT	S/A	nsSNP	BWG_2799	sstT	sodium:serine/threonine symporter
3126172	0	0.015	0	0	0	0	0	0	0	0	0	1	CCA/CCC	P/P	sSNP	BWG_2799	sstT	sodium:serine/threonine symporter
3126882	0	0	0	0.036	0	0	0	0	0	0	0.012	2	ACC/CCC	G/G	sSNP	BWG_2800	ygjV	conserved inner membrane protein
3126886	0	0	0	0.011	0	0	0	0	0	0	0	1	CAC/CCC	V/G	nsSNP	BWG_2800	ygjV	conserved inner membrane protein
3127163	0	0.016	0	0	0	0	0	0	0	0	0	1	GTG/GGG	H/P	nsSNP	BWG_2801	uxaA	altronate hydrolase
3128269	0	0	0.036	0	0.01	0	0	0	0	0	0	2	ACC/CCC	G/G	sSNP	BWG_2801	uxaA	altronate hydrolase
3129631	0	0	0	0.01	0	0	0	0	0	0	0	1	GTG/GGG	H/P	nsSNP	BWG_2802	uxaC	uronate isomerase
3130297	0	0	0.014	0	0	0	0	0	0	0	0	1	NA	NA	S-indel	BWG_2803	exuT	hexuronate transporter
3130523	0	0	0.011	0	0	0	0	0	0	0	0	1	ACC/CCC	T/P	nsSNP	BWG_2803	exuT	hexuronate transporter
3133852	0	0	0	0.012	0	0	0	0	0	0	0	1	TCC/CCC	S/P	nsSNP	BWG_2806	yqjB	hypothetical protein
3134965	0	0	0	0	0.012	0	0	0	0	0	0	1	GTG/GGG	V/G	nsSNP	BWG_2809	yqjE	conserved inner membrane protein
3140259	0	0.012	0	0	0	0	0	0	0	0	0	1	GTG/GGG	V/G	nsSNP	BWG_2817	yhaL	hypothetical protein
3140803	0	0	0	0.035	0	0	0	0	0	0	0	1	CAC/CCC	V/G	nsSNP	BWG_2818	yhaM	hypothetical protein
3140961	0	0	0	0	0.028	0.073	0.584	0.312	0	0	0	4	NA	NA	S-indel	BWG_2818	yhaM	hypothetical protein
3141564	0	0	0	0.011	0	0	0	0	0	0	0	1	ACC/CCC	G/G	sSNP	BWG_2818	yhaM	hypothetical protein
3142228	0	0.014	0	0	0	0	0	0	0	0	0	1	CAC/CCC	V/G	nsSNP	BWG_2819	yhaO	putative transporter
3143415	0	0.011	0	0	0	0	0	0	0	0	0	1	nc	NA	ncSNP	NA	NA	NA
3145645	0	0	0.01	0	0	0	0	0	0	0	0	1	ACC/CCC	G/G	sSNP	BWG_2822	tdcE	pyruvate formate-lyase 4/2-ketobutyrate formate-lyase
3145693	0	0	0.011	0	0	0	0	0	0	0	0	1	TGT/GGT	T/T	sSNP	BWG_2822	tdcE	pyruvate formate-lyase 4/2-ketobutyrate formate-lyase
3146111	0	0	0	0.011	0	0	0	0	0	0	0	1	CAC/CCC	V/G	nsSNP	BWG_2822	tdcE	pyruvate formate-lyase 4/2-ketobutyrate formate-lyase
3146225	0.028	0	0	0	0	0	0	0	0	0	0	1	CAC/CCC	V/G	nsSNP	BWG_2822	tdcE	pyruvate formate-lyase 4/2-ketobutyrate formate-lyase
3150537	0	0	0	0.017	0	0	0	0	0	0	0	1	GTG/GGG	H/P	nsSNP	BWG_2825	tdcB	catabolic threonine dehydratase, PLP-dependent
3153832	0	0	0	0	0	0	0	0.013	0	0	0	1	GTC/GAC	V/D	nsSNP	BWG_2829	yhaC	hypothetical protein
3155585	0	0	0	0	0	0	0	0	0	0	0.013	1	nc	NA	ncSNP	NA	NA	NA
3155706	0	0	0.01	0	0	0	0	0	0	0	0	1	nc	NA	ncSNP	NA	NA	NA
3155797	0	0	0.015	0	0	0	0	0	0	0	0	1	TCA/TCC	*/G	nsSNP	BWG_2830	garK	glycerate kinase I
3156064	0	0.011	0	0	0	0	0	0	0	0	0	1	CCC/CCA	G/W	nsSNP	BWG_2830	garK	glycerate kinase I
3156619	0	0	0	0	0	0	0	0	0	0	0.01	1	CAC/CAT	V/M	nsSNP	BWG_2830	garK	glycerate kinase I
3156651	0	0.01	0	0	0	0	0	0	0	0	0	1	CTC/CCC	E/G	nsSNP	BWG_2830	garK	glycerate kinase I
3160002	0	0	0	0.01	0	0	0	0	0	0	0	1	AAC/AAA	V/F	nsSNP	BWG_2833	garP	putative (D)-galactarate transporter
3160866	0.01	0	0	0	0	0	0	0	0	0	0	1	ACC/CCC	T/P	nsSNP	BWG_2834	garD	(D)-galactarate dehydrogenase
3161491	0	0	0	0.011	0	0	0	0	0	0	0	1	GAG/GGG	E/G	nsSNP	BWG_2834	garD	(D)-galactarate dehydrogenase
3161998	0	0	0	0.011	0	0	0	0	0	0	0	1	GTG/GGG	V/G	nsSNP	BWG_2834	garD	(D)-galactarate dehydrogenase
3164347	0	0	0	0.011	0	0	0	0	0	0	0	1	GGT/GGG	G/G	sSNP	BWG_2838	kbaZ	tagatose 6-phosphate aldolase 1, kbaZ subunit
3165799	0	0.015	0	0	0	0	0	0	0	0	0	1	GTG/GGG	V/G	nsSNP	BWG_2839	agaV	N-acetylgalactosamine-specific enzyme IIB component of PTS
3167709	0	0	0.011	0	0	0	0	0	0	0	0	1	GCA/GCC	A/A	sSNP	BWG_2840	agaS	tagatose-6-phosphate ketose/aldose isomerase
3168832	0	0	0	0	0	0	0	0	0	0	0.059	1	GTA/TTA	V/L	nsSNP	BWG_2841	kbaY	tagatose 6-phosphate aldolase 1, kbaY subunit
3170058	0	0	0.016	0	0	0	0	0	0	0	0	1	GGT/GGG	G/G	sSNP	BWG_2843	agaC	N-acetylgalactosamine-specific enzyme IIC component of PTS
3174148	0	0	0.011	0	0	0	0	0	0	0	0	1	AGT/AGG	S/R	nsSNP	BWG_2848	yraJ	putative outer membrane protein
3174266	0.032	0	0	0	0	0	0	0	0	0	0	1	ACC/CCC	T/P	nsSNP	BWG_2848	yraJ	putative outer membrane protein
3177003	0	0	0.013	0	0	0	0	0	0	0	0	1	ACC/CCC	T/P	nsSNP	BWG_2849	yraK	putative fimbrial-like adhesin protein
3178947	0	0	0	0.039	0	0	0	0	0	0	0	1	ACA/ACC	T/T	sSNP	BWG_2851	yraM	hypothetical protein
3180013	0.01	0	0	0	0	0	0	0	0	0	0	1	ACC/CCC	T/P	nsSNP	BWG_2851	yraM	hypothetical protein
3180182	0	0.013	0	0	0	0	0	0	0	0	0	1	GTG/GGG	V/G	nsSNP	BWG_2851	yraM	hypothetical protein
3182518	0	0.013	0	0	0	0	0	0	0	0	0	1	CAC/CCC	V/G	nsSNP	BWG_2855	yraQ	putative permease
3182725	0	0.014	0	0	0	0	0	0	0	0	0	1	CAC/CCC	V/G	nsSNP	BWG_2855	yraQ	putative permease
3182776	0.01	0	0	0	0	0	0	0	0	0	0	1	CAC/CCC	V/G	nsSNP	BWG_2855	yraQ	putative permease
3184442	0	0.014	0	0	0	0	0	0	0	0	0	1	GTG/GGG	V/G	nsSNP	BWG_2857	yhbO	putative intracellular protease
3185391	0	0	0	0	0	0	0	0	0	0	0.011	1	GCA/TCA	A/S	nsSNP	BWG_2859	yhbQ	putative endonuclease
3189984	0	0.012	0	0	0	0	0	0	0	0	0	1	CAC/CCC	V/G	nsSNP	BWG_2865	mtr	tryptophan transporter of high affinity
3190029	0	0.022	0	0.025	0	0	0	0	0	0	0	2	CAC/CCC	V/G	nsSNP	BWG_2865	mtr	tryptophan transporter of high affinity
3190415	0	0	0.011	0	0	0	0	0	0	0	0	1	TGC/GGC	A/A	sSNP	BWG_2865	mtr	tryptophan transporter of high affinity
3191292	0	0	0	0	0	0	0	0	0	0	0.01	1	GCC/GTC	G/D	nsSNP	BWG_2866	deaD	ATP-dependent RNA helicase
3194430	0	0	0	0	0	0	0.027	0	0	0	0	1	TGC/TGG	A/P	nsSNP	BWG_2868	pnp	polynucleotide phosphorylase/polyadenylase
3194510	0	0	0	0	0	0	0.116	0.046	0	0	0	2	ACG/AGG	R/P	nsSNP	BWG_2868	pnp	polynucleotide phosphorylase/polyadenylase
3194622	0	0	0	0	0	0	0.244	0.08	0	0	0	2	ACC/ACT	G/S	nsSNP	BWG_2868	pnp	polynucleotide phosphorylase/polyadenylase
3195383	0	0	0	0	0	0.021	0	0	0	0	0	1	ACG/ATG	R/H	nsSNP	BWG_2868	pnp	polynucleotide phosphorylase/polyadenylase
3195829	0	0	0	0	0.014	0	0.078	0.036	0	0	0	3	CAG/TAG	L/L	sSNP	BWG_2868	pnp	polynucleotide phosphorylase/polyadenylase
3197022	0	0	0.012	0	0	0	0	0	0	0	0	1	CAC/CCC	V/G	nsSNP	BWG_2870	truB	tRNA pseudouridine synthase
3200033	0.011	0	0	0	0	0	0	0	0	0	0	1	ACC/CCC	G/G	sSNP	BWG_2872	infB	fused protein chain initiation factor 2, IF2: membrane protein/conserved protein
3201804	0	0	0.014	0	0	0	0	0	0	0	0	1	CAC/CCC	V/G	nsSNP	BWG_2873	nusA	transcription termination/antitermination L factor
3202004	0	0	0.01	0	0	0	0	0	0	0	0	1	ACC/CCC	G/G	sSNP	BWG_2873	nusA	transcription termination/antitermination L factor
3209175	0	0	0.015	0	0	0	0	0	0	0	0	1	TGT/GGT	T/T	sSNP	BWG_2878	glmM	phosphoglucosamine mutase
3214547	0	0	0	0	0	0	0.013	0	0	0	0	1	ACC/CCC	T/P	nsSNP	BWG_2884	dacB	D-alanyl-D-alanine carboxypeptidase
3214900	0	0	0.011	0	0	0	0	0	0	0	0	1	GGT/GGG	G/G	sSNP	BWG_2884	dacB	D-alanyl-D-alanine carboxypeptidase
3216514	0	0.011	0	0	0	0	0	0	0	0	0	1	TGT/GGT	T/T	sSNP	BWG_2885	obgE	GTPase involved in cell partioning and DNA repair
3216653	0.011	0	0	0	0	0	0	0	0	0	0	1	CGG/CAG	P/L	nsSNP	BWG_2885	obgE	GTPase involved in cell partioning and DNA repair
3216799	0	0	0.018	0	0	0	0	0	0	0	0	1	ACC/CCC	G/G	sSNP	BWG_2885	obgE	GTPase involved in cell partioning and DNA repair
3216805	0	0	0	0.017	0	0	0	0	0	0	0	1	ACC/CCC	G/G	sSNP	BWG_2885	obgE	GTPase involved in cell partioning and DNA repair
3217391	0	0	0	0.011	0	0	0	0	0	0	0	1	CAC/CCC	V/G	nsSNP	BWG_2886	yhbE	conserved inner membrane protein
3221324	0	0	0	0	0	0	0	0	0	0	0.025	1	ACC/AAC	G/V	nsSNP	BWG_2891	murA	UDP-N-acetylglucosamine 1-carboxyvinyltransferase
3221419	0	0	0.018	0	0	0	0	0	0	0	0	1	TGC/GGC	A/A	sSNP	BWG_2891	murA	UDP-N-acetylglucosamine 1-carboxyvinyltransferase
3223614	0.017	0	0.013	0	0	0	0	0	0	0	0	2	NA	NA	S-indel	BWG_2895	yrbD	putative ABC-type organic solvent transporter
3228058	0	0.016	0	0	0	0	0	0	0	0	0	1	GTG/GGG	V/G	nsSNP	BWG_2901	yrbK	hypothetical protein
3229763	0	0	0	0	0	0.014	0.039	0	0	0	0	2	GCC/GTC	A/V	nsSNP	BWG_2903	lptB	putative transporter subunit: ATP-binding component of ABC superfamily
3230269	0	0	0	0	0	0	0.014	0	0	0	0	1	GTT/GGT	V/G	nsSNP	BWG_2904	rpoN	RNA polymerase, sigma 54 (sigma N) factor
3232106	0	0	0.01	0	0	0	0	0	0	0	0	1	CAC/CCC	H/P	nsSNP	BWG_2906	ptsN	sugar-specific enzyme IIA component of PTS
3236014	0	0	0.011	0	0	0	0	0	0	0	0	1	TAA/TAC	L/V	nsSNP	BWG_2912	arcB	hybrid sensory histidine kinase in two-component regulatory system with ArcA
3240558	0	0	0.012	0	0	0	0	0	0	0	0	1	ACC/CCC	T/P	nsSNP	BWG_2914	gltB	glutamate synthase, large subunit
3240621	0	0.019	0	0	0.011	0	0	0	0	0	0	2	ACC/CCC	T/P	nsSNP	BWG_2914	gltB	glutamate synthase, large subunit
3242153	0	0.021	0	0	0	0	0	0	0	0	0	1	GGT/GGG	G/G	sSNP	BWG_2914	gltB	glutamate synthase, large subunit
3242205	0	0	0	0	0	0	0	0	0	0	0.011	1	GCC/ACC	A/T	nsSNP	BWG_2914	gltB	glutamate synthase, large subunit
3242553	0	0	0	0	0	0	0	0	0	0	0.01	1	TCG/GCG	S/A	nsSNP	BWG_2914	gltB	glutamate synthase, large subunit
3242605	0.014	0	0	0	0	0	0	0	0	0	0	1	GTG/GGG	V/G	nsSNP	BWG_2914	gltB	glutamate synthase, large subunit
3242623	0	0.01	0	0	0	0	0	0	0	0	0	1	GTG/GGG	V/G	nsSNP	BWG_2914	gltB	glutamate synthase, large subunit
3242958	0.017	0	0	0	0	0	0	0	0	0	0	1	ACC/CCC	T/P	nsSNP	BWG_2914	gltB	glutamate synthase, large subunit
3243301	0	0.01	0	0	0	0	0	0	0	0	0	1	GTG/GGG	V/G	nsSNP	BWG_2914	gltB	glutamate synthase, large subunit
3243708	0.01	0	0	0	0	0	0	0	0	0	0	1	GGC/AGC	G/S	nsSNP	BWG_2914	gltB	glutamate synthase, large subunit
3243929	0	0	0	0.012	0	0	0	0	0	0	0	1	GGT/GGG	G/G	sSNP	BWG_2914	gltB	glutamate synthase, large subunit
3244841	0	0	0	0.01	0	0	0	0	0	0	0	1	GGT/GGG	G/G	sSNP	BWG_2915	gltD	glutamate synthase, 4Fe-4S protein, small subunit
3249582	0	0	0.017	0	0	0	0	0	0	0	0	1	ACC/CCC	T/P	nsSNP	BWG_2918	yhcD	putative outer membrane protein
3256768	0	0	0	0.014	0	0	0	0	0	0	0	1	CAC/CCC	V/G	nsSNP	BWG_2925	nanT	sialic acid transporter
3257033	0	0.011	0	0	0	0	0	0	0	0	0	1	CCA/CCC	W/G	nsSNP	BWG_2925	nanT	sialic acid transporter
3257823	0	0.01	0	0	0	0	0	0	0	0	0	1	nc	NA	ncSNP	NA	NA	NA
3273191	0	0	0	0.019	0	0	0	0	0	0	0	1	ACC/CCC	G/G	sSNP	BWG_2941	aaeB	p-hydroxybenzoic acid efflux system component
3273740	0	0	0	0.012	0	0	0	0	0	0	0	1	CAC/CCC	V/G	nsSNP	BWG_2942	aaeA	p-hydroxybenzoic acid efflux system component
3275229	0	0	0.041	0	0	0	0	0	0	0	0	1	AAA/AAC	K/N	nsSNP	BWG_2944	aaeR	putative DNA-binding transcriptional regulator, efflux system
3276735	0	0	0.016	0	0	0	0	0	0	0	0	1	CAC/CCC	V/G	nsSNP	BWG_2945	tldD	putative peptidase
3277957	0	0.01	0	0	0	0	0	0	0	0	0	1	GGT/GGG	T/P	nsSNP	BWG_2946	yhdP	conserved membrane protein, predicted transporter
3279105	0	0	0.011	0	0	0	0	0	0	0	0	1	CAC/CCC	V/G	nsSNP	BWG_2946	yhdP	conserved membrane protein, predicted transporter
3279235	0	0.01	0	0	0	0	0	0	0	0	0	1	GGT/GGG	T/P	nsSNP	BWG_2946	yhdP	conserved membrane protein, predicted transporter
3279389	0	0	0	0.011	0	0	0	0	0	0	0	1	ACC/CCC	G/G	sSNP	BWG_2946	yhdP	conserved membrane protein, predicted transporter
3281427	0	0.012	0	0	0	0	0	0	0	0	0	1	CAC/CCC	V/G	nsSNP	BWG_2946	yhdP	conserved membrane protein, predicted transporter
3282720	0	0	0	0	0	0	0	0	0	0	0.02	1	ACC/CCC	G/G	sSNP	BWG_2947	rng	ribonuclease G
3283705	0	0	0	0.015	0	0	0	0	0	0	0	1	CAC/CCC	V/G	nsSNP	BWG_2949	mreD	cell wall structural complex MreBCD transmembrane component MreD
3288094	0	0	0	0.013	0	0	0	0	0	0	0	1	GGT/GGG	T/P	nsSNP	BWG_2952	csrD	conserved inner membrane protein
3288926	0.012	0.011	0	0.018	0	0	0	0	0	0	0	3	GGT/GGG	G/G	sSNP	BWG_2953	yhdH	putative oxidoreductase, Zn-dependent and NAD(P)-binding
3289121	0	0	0	0.012	0	0	0	0	0	0	0	1	AGT/AGG	S/R	nsSNP	BWG_2953	yhdH	putative oxidoreductase, Zn-dependent and NAD(P)-binding
3289385	0	0	0	0	0	0	0	0	0	0	0.011	1	GGT/GGG	G/G	sSNP	BWG_2953	yhdH	putative oxidoreductase, Zn-dependent and NAD(P)-binding
3293214	0	0	0	0.012	0	0	0	0	0	0	0	1	GGT/GGG	G/G	sSNP	BWG_2957	panF	pantothenate:sodium symporter
3293241	0	0.022	0	0	0	0	0	0	0	0	0	1	GGT/GGG	G/G	sSNP	BWG_2957	panF	pantothenate:sodium symporter
3297631	0	0.01	0	0.012	0	0	0	0	0	0	0	2	GTG/GGG	V/G	nsSNP	BWG_2961	yhdJ	putative methyltransferase
3298087	0	0	0	0.028	0	0.013	0	0	0	0	0	2	ACC/CCC	G/G	sSNP	BWG_2963	envR	DNA-binding transcriptional regulator
3302595	0	0.014	0	0	0	0	0	0	0	0	0	1	GTG/GGG	V/G	nsSNP	BWG_2965	acrF	multidrug efflux system protein
3306263	0.014	0	0	0	0	0	0	0	0	0	0	1	CCA/CCC	P/P	sSNP	BWG_2967	yhdX	putative amino-acid transporter subunit
3306644	0.011	0	0	0	0	0	0	0	0	0	0	1	CCA/CCC	P/P	sSNP	BWG_2968	yhdY	putative amino-acid transporter subunit
3306926	0.025	0	0	0	0	0	0	0	0	0	0	1	GGT/GGG	G/G	sSNP	BWG_2968	yhdY	putative amino-acid transporter subunit
3316327	0	0	0	0.014	0	0	0	0	0	0	0	1	TGG/TGC	P/A	nsSNP	BWG_2973	rimN	putative ribosome maturation factor
3324268	0	0	0.01	0	0	0	0	0	0	0	0	1	TGT/GGT	T/T	sSNP	BWG_2983	zntR	DNA-binding transcriptional activator in response to Zn(II)
3324925	0	0	0	0	0	0	0	0	0	0	0.011	1	CGG/CAG	P/L	nsSNP	BWG_2985	rplQ	50S ribosomal subunit protein L17
3335115	0	0	0	0.033	0	0	0	0	0	0	0.013	2	GGT/GGG	T/P	nsSNP	BWG_3006	rplV	50S ribosomal subunit protein L22
3335839	0	0.011	0	0	0	0	0	0	0	0	0	1	ACC/CCC	G/G	sSNP	BWG_3008	rplB	50S ribosomal subunit protein L2
3336027	0	0.011	0	0	0	0	0	0	0	0	0	1	GGT/GGG	T/P	nsSNP	BWG_3008	rplB	50S ribosomal subunit protein L2
3338871	0	0	0.01	0	0	0	0	0	0	0	0	1	GTG/GGG	H/P	nsSNP	BWG_3013	gspB	part of gsp divergon involved in type II protein secretion
3345091	0	0.011	0	0	0	0	0	0	0	0	0	1	CGT/CGG	R/R	sSNP	BWG_3018	gspF	general secretory pathway component, cryptic
3346720	0	0.01	0	0	0	0	0	0	0	0	0	1	GTG/GGG	V/G	nsSNP	BWG_3020	gspH	putative general secretory pathway component, cryptic
3350857	0	0	0	0	0	0.011	0	0	0	0	0	1	NA	NA	S-indel	BWG_3026	gspO	bifunctional prepilin leader peptidase/ methylase
3363074	0	0.02	0	0.021	0	0	0	0	0	0	0	2	nc	NA	ncSNP	NA	NA	NA
3367766	0	0.028	0	0	0	0	0	0	0	0	0	1	GGT/GGG	G/G	sSNP	BWG_3044	yheS	fused predicted transporter subunits of ABC superfamily: ATP-binding components
3368532	0	0	0	0.01	0	0	0	0	0	0	0	1	GAG/GGG	E/G	nsSNP	BWG_3045	yheT	putative hydrolase
3369107	0	0	0	0.015	0	0	0	0	0	0	0	1	ACC/CCC	T/P	nsSNP	BWG_3045	yheT	putative hydrolase
3371777	0	0	0	0.012	0	0	0	0	0	0	0	1	CAC/CCC	H/P	nsSNP	BWG_3049	crp	DNA-binding transcriptional dual regulator
3375859	0	0	0.01	0	0	0	0	0	0	0	0	1	TGA/GGA	S/S	sSNP	BWG_3052	pabA	aminodeoxychorismate synthase, subunit II
3378583	0	0	0	0	0	0	0	0.011	0	0	0	1	GGT/GGG	G/G	sSNP	BWG_3056	tsgA	putative transporter
3382844	0	0	0	0	0	0	0.011	0	0	0	0	1	GGT/GGG	G/G	sSNP	BWG_3059	nirC	nitrite transporter
3383441	0.026	0	0	0	0	0	0	0	0	0	0	1	TCA/TCC	S/S	sSNP	BWG_3060	cysG	fused siroheme synthase 1,3-dimethyluroporphyriongen III dehydrogenase and siroheme ferrochelatase/uroporphyrinogen methyltransferase
3383909	0	0	0	0.012	0	0	0	0	0	0	0	1	GGT/GGG	G/G	sSNP	BWG_3060	cysG	fused siroheme synthase 1,3-dimethyluroporphyriongen III dehydrogenase and siroheme ferrochelatase/uroporphyrinogen methyltransferase
3385187	0	0	0.018	0	0	0	0	0	0	0	0	1	GGT/GGG	G/G	sSNP	BWG_3062	frlA	putative fructoselysine transporter
3385248	0	0	0	0.012	0	0	0	0	0	0	0	1	TTA/GTA	L/V	nsSNP	BWG_3062	frlA	putative fructoselysine transporter
3388440	0	0	0.012	0	0	0	0	0	0	0	0	1	GTG/GGG	V/G	nsSNP	BWG_3065	frlD	fructoselysine 6-kinase
3390708	0	0	0	0	0	0	0	0	0	0	0.01	1	ACC/CCC	G/G	sSNP	BWG_3067	yhfS	hypothetical protein
3391063	0.012	0	0	0	0	0	0	0	0	0	0	1	CAG/CGG	L/P	nsSNP	BWG_3067	yhfS	hypothetical protein
3393826	0	0.017	0	0.011	0	0	0	0	0	0	0	2	TGG/GGG	P/P	sSNP	BWG_3071	yhfW	putative mutase
3394161	0	0	0	0.012	0	0	0	0	0	0	0	1	GGT/GGG	T/P	nsSNP	BWG_3071	yhfW	putative mutase
3394170	0	0	0	0.013	0	0	0	0	0	0	0	1	CAT/CAA	M/L	nsSNP	BWG_3071	yhfW	putative mutase
3395905	0	0.012	0	0	0	0	0	0	0	0	0	1	CAC/CCC	V/G	nsSNP	BWG_3072	yhfX	putative amino acid racemase
[truncated: 719 more rows]

## Sheet: Table1
Gene name	Function	Occurrence in how many samples	Number of alleles	Frequency in population at peak	Peaked (at day)
rpoS	RNA polymerase, sigma S (sigma 38) factor	11	7	0.994	56
malT	fused conserved protein: DNA-binding transcriptional activator/maltotriose-ATP-binding protein	10	26	0.994	56
mglD/O (galS/O)	DNA-binding transcriptional repressor	11	7	0.983	56
sdhC	succinate dehydrogenase, membrane subunit, binds cytochrome b556	5	1	0.951	56
malE	maltose transporter subunit	6	5	0.883	56
mutL	methyl-directed mismatch repair protein	9	2	0.671	40
tpiA	triosephosphate isomerase	6	1	0.616	40
yhaM	hypothetical protein	5	2	0.584	40
pnp	polynucleotide phosphorylase/polyadenylase	3	3	0.387
asmA	putative assembly protein	7	9	0.256
malS	alpha-amylase	4	2	0.158
hfq	HF-I, host factor for RNA phage Q beta replication	5	1	0.154
rcsD	phosphotransfer intermediate protein in two-component regulatory system with RcsBC	4	1	0.139
b3598/mtlA	predicted inner membrane protein	5	1	0.09
murP	fused predicted PTS enzymes: IIB component/IIC component	3	5	0.081
recJ	ssDNA exonuclease, 5' --> 3'-specific	6	6	0.075
cusA	copper/silver efflux system, membrane component	3	4	0.069
rhsD	rhsD element protein	6	14	0.067
ebgA	cryptic beta-D-galactosidase, alpha subunit	6	5	0.061
eco	ecotin, a serine protease inhibitor	3	1	0.055
amiD	putative amidase and lipoprotein	3	2	0.052
mraY	phospho-N-acetylmuramoyl-pentapeptide transferase	3	3	0.051
mrcA	fused penicillin-binding protein 1a: murein transglycosylase/murein transpeptidase	4	5	0.049
glnG	fused DNA-binding response regulator in two-component regulatory system with GlnL: response regulator/sigma54 interaction protein	3	1	0.049
ytfN	hypothetical protein	5	7	0.047
yfhA	putative DNA-binding response regulator in two-component system	6	2	0.046
fdnG	formate dehydrogenase-N, alpha subunit, nitrate-inducible	3	4	0.042
gltB	glutamate synthase, large subunit	5	9	0.041
sgbE	L-ribulose-5-phosphate 4-epimerase	4	5	0.04
metH	homocysteine-N5-methyltetrahydrofolate transmethylase, B12-dependent	4	8	0.039
polB	DNA polymerase II	4	3	0.039
cls	cardiolipin synthase 1	3	4	0.039
ybhF	fused predicted transporter subunits of ABC superfamily: ATP-binding components	3	2	0.039
purL	phosphoribosylformyl-glycineamide synthetase	5	8	0.038
thrA	fused aspartokinase I and homoserine dehydrogenase I	4	6	0.037
frdA	fumarate reductase (anaerobic) catalytic and NAD/flavoprotein subunit	3	1	0.037
recG	ATP-dependent DNA helicase	6	8	0.036
trxB	thioredoxin reductase, FAD/NAD(P)-binding	3	4	0.035
malZ	maltodextrin glucosidase	4	4	0.033
mdtC	multidrug efflux system, subunit C	3	5	0.033
flu	CP4-44 prophage; antigen 43 (Ag43) phase-variable biofilm formation autotransporter	3	4	0.033
treB	fused trehalose(maltose)-specific PTS enzyme: IIB component/IIC component	3	2	0.033
entF	enterobactin synthase multienzyme complex component, ATP-dependent	3	5	0.032
fadD	acyl-CoA synthetase (long-chain-fatty-acid--CoA ligase)	3	4	0.031
entS	putative transporter	3	4	0.031
phnF	putative DNA-binding transcriptional regulator of phosphonate uptake and biodegradation	3	3	0.031
pqiA	paraquat-inducible membrane protein A	3	4	0.03
kdpB	potassium translocating ATPase, subunit B	3	4	0.03
puuP	putrescine importer	3	2	0.03
dnaX	DNA polymerase III/DNA elongation factor III, tau and gamma subunits	4	4	0.029
lhr	putative ATP-dependent helicase	3	4	0.029
astD	succinylglutamic semialdehyde dehydrogenase	3	3	0.029
gabP	gamma-aminobutyrate transporter	3	3	0.028
ytfF	putative inner membrane protein	3	1	0.028
phnK	carbon-phosphorus lyase complex subunit	4	4	0.027
gutQ	putative phosphosugar-binding protein	3	2	0.027
acs	acetyl-CoA synthetase	5	4	0.026
narZ	nitrate reductase 2 (NRZ), alpha subunit	3	4	0.026
chaA	calcium/sodium:proton antiporter	3	1	0.026
ligB	DNA ligase, NAD(+)-dependent	3	5	0.025
nfrA	bacteriophage N4 receptor, outer membrane subunit	3	5	0.025
fdoG	formate dehydrogenase-O, large subunit	3	3	0.025
carB	carbamoyl-phosphate synthase large subunit	4	4	0.024
yfbS	putative transporter	4	3	0.024
yhgF	putative transcriptional accessory protein	3	4	0.024
rseP	zinc metallopeptidase	3	3	0.024
ybaP	hypothetical protein	3	2	0.024
lpxM	myristoyl-acyl carrier protein (ACP)-dependent acyltransferase	5	1	0.023
ulaG	putative L-ascorbate 6-phosphate lactonase	3	3	0.023
dam	DNA adenine methylase	3	2	0.022
yhiN	putative oxidoreductase with FAD/NAD(P)-binding domain	3	2	0.022
garK	glycerate kinase I	3	4	0.021
acnB	bifunctional aconitate hydratase 2/2-methylisocitrate dehydratase	3	2	0.02
trpD	fused glutamine amidotransferase (component II) of anthranilate synthase/anthranilate phosphoribosyl transferase	4	3	0.019
uup	fused predicted transporter subunits of ABC superfamily: ATP-binding components	3	3	0.019
hisB	fused histidinol-phosphatase/imidazoleglycerol-phosphate dehydratase	3	2	0.018
yphD	putative sugar transporter subunit: membrane component of ABC superfamily	3	3	0.017
tauB	taurine transporter subunit	3	3	0.017
creC	sensory histidine kinase in two-component regulatory system with CreB or PhoB, regulator of the CreBC regulon	4	2	0.016
yidR	hypothetical protein	3	3	0.016
ydcR	fused predicted DNA-binding transcriptional regulator/predicted amino transferase	3	2	0.016
cpsB	mannose-1-phosphate guanyltransferase	3	2	0.016
eutB	ethanolamine ammonia-lyase, large subunit, heavy chain	3	3	0.015
proA	gamma-glutamylphosphate reductase	3	3	0.015
sseB	rhodanase-like enzyme, sulfur transfer from thiosulfate	3	3	0.015
rutF	putative oxidoreductase, flavin:NADH component	3	3	0.015
aer	fused signal transducer for aerotaxis sensory component/methyl accepting chemotaxis component	3	2	0.015
mglC	methyl-galactoside transporter subunit	3	2	0.015
ygjK	putative glycosyl hydrolase	3	2	0.015
ybhG	putative membrane fusion protein (MFP) component of efflux pump, membrane anchor	3	2	0.015
hisD	bifunctional histidinal dehydrogenase/ histidinol dehydrogenase	3	1	0.015
b2774_ig	predicted deoxygluconate dehydrogenase	5	1	0.022
bglF-ig	fused beta-glucoside-specific PTS enzymes: IIA component/IIB component/IIC component	4	1	0.019
acrB	multidrug efflux system protein	3	1	0.014
pdxA	4-hydroxy-L-threonine phosphate dehydrogenase, NAD-dependent	3	3	0.013
gcl	glyoxylate carboligase	3	3	0.013
nrfE	heme lyase (NrfEFG) for insertion of heme into c552, subunit NrfE	3	3	0.013
purD	phosphoribosylglycinamide synthetase phosphoribosylamine-glycine ligase	3	3	0.013
yghQ	putative inner membrane protein	3	3	0.013
ygbK	putative oxidoreductase, Fe-S subunit	3	3	0.013
tktA	transketolase 1, thiamin-binding	3	3	0.013
murE	UDP-N-acetylmuramoyl-L-alanyl-D-glutamate:meso- diaminopimelate ligase	3	3	0.013
zntA	zinc, cobalt and lead efflux system	3	3	0.013
yghB	conserved inner membrane protein	3	2	0.013
norV	flavorubredoxin oxidoreductase	3	2	0.013
araH	fused L-arabinose transporter subunits of ABC superfamily: membrane components	3	2	0.013
phnI	carbon-phosphorus lyase complex subunit	3	3	0.012
phnM	carbon-phosphorus lyase complex subunit	3	3	0.012
yehL	putative transporter subunit: ATP-binding component of ABC superfamily	3	2	0.012
malY	bifunctional beta-cystathionase, PLP-dependent/ regulator of maltose regulon	3	3	0.011
